# Supplementary material for: Bis(2-amino-6-methyl­pyridinium) trans-diaqua­bis­(pyrazine-2,3-dicarboxyl­ato)cuprate(II) hexa­hydrate
Source: Acta Crystallogr Sect E Struct Rep Online. 2011 Mar 15;67(Pt 4):m455–6. doi: 10.1107/S1600536811008981 (PMC3100057; doi:10.1107/S1600536811008981)
Supplement: Supplementary file 1 [file e-67-0m455-sup1.cif]

##############################################################################
###                                                                        ###
###        Electronic paper (Acta Crystallographica Section E)             ###
###                                                                        ###
##############################################################################
#                                                                            #
# This CIF contains the data in a paper accepted for publication in Acta     #
# Crystallographica Section E. It conforms to the requirements of Notes      #
# for Authors for Section E, and has been peer reviewed under the auspices   #
# of the IUCr Commission on Journals.                                        #
#                                                                            #
# Full details of the Crystallographic Information File format               #
# are given in the paper "The Crystallographic Information File (CIF):       #
# a New Standard Archive File for Crystallography" by S. R. Hall, F. H.      #
# Allen and I. D. Brown [Acta Cryst. (1991), A47, 655-685].                  #
#                                                                            #
# The current version of the core CIF dictionary is obtainable from          #
# ftp://ftp.iucr.org/pub/cif_core.dic. The current version number is 2.4.    #
#                                                                            #
# Software is freely available for graphical display of the structure(s) in  #
# this CIF.  For information consult the CIF home page http://www.iucr.org/  #
# cif/home.html                                                              #
#                                                                            #
# This file may be used for bona fide research purposes within the           #
# scientific community so long as proper attribution is given to the journal # 
# article from which it was obtained.                                        #
#                                                                            #
##############################################################################
                                             
data_global
_audit_creation_method     SHELXL-97
_journal_data_validation_number     ?
_journal_date_recd_electronic     2011-02-21
_journal_date_accepted     2011-03-09
_journal_name_full     'Acta Crystallographica, Section E'
_journal_year     2011
_journal_volume     67
_journal_issue      4
_journal_page_first     m455
_journal_page_last     m456
_journal_paper_category     QM
_journal_coeditor_code     WM2462
_publ_contact_author_name     'Masoud Mirzaei'
_publ_contact_author_address
;
Department of Chemistry,
School of Sciences,
Ferdowsi University of Mashhad,
Mashhad, Iran
;
_publ_contact_author_email     mirzaeesh@ferdowsi.um.ac.ir
_publ_contact_author_fax     '00985118796416'
_publ_contact_author_phone     '00985118797660'
_publ_section_title
;
Bis(2-amino-6-methylpyridinium)
<i>trans</i>-diaquabis(pyrazine-2,3-dicarboxylato)cuprate(II) hexahydrate
;
loop_
    _publ_author_name
    _publ_author_footnote
    _publ_author_address
    'Eshtiagh-Hosseini, Hossein' .
;
Department of Chemistry,
School of Sciences,
Ferdowsi University of Mashhad,
Mashhad,
Iran
;
    'Hassanpoor, Azam' .
;
Department of Chemistry,
School of Sciences,
Ferdowsi University of Mashhad,
Mashhad,
Iran
;
    'Mirzaei, Masoud' .
;
Department of Chemistry,
School of Sciences,
Ferdowsi University of Mashhad,
Mashhad,
Iran
;
    'Szyma\'nska-Buzar, Teresa' .
;
Faculty of Chemistry, University of Wroc\/law, F. Joliot-Curie 14,
50-383 Wroc\/law, Poland
;
    'Kochel, Andrzej' .
;
Faculty of Chemistry, University of Wroc\/law, F. Joliot-Curie 14,
50-383 Wroc\/law, Poland
;
data_I
_audit_creation_method     SHELXL-97
_chemical_name_systematic
;
Bis(2-amino-6-methylpyridinium)
<i>trans</i>-diaquabis(pyrazine-2,3-dicarboxylato)cuprate(II) hexahydrate
;
_chemical_name_common     ?
_chemical_formula_moiety     '2(C6 H9 N2 +), C12 H8 Cu N4 O10 2-, 6(H2 O)'
_chemical_formula_sum     'C24 H38 Cu N8 O16'
_chemical_formula_iupac     '(C6 H9 N2)2 [Cu (C6 H2 N2 O4)2 (H2 O)2], 6H2 O'
_chemical_formula_weight     758.16
_chemical_melting_point     ?
_symmetry_cell_setting     triclinic
_symmetry_space_group_name_H-M     'P -1'
_symmetry_space_group_name_Hall     '-P 1'
loop_
    _symmetry_equiv_pos_as_xyz
    'x, y, z'
    '-x, -y, -z'
_cell_length_a     6.7353(3)
_cell_length_b     8.0757(4)
_cell_length_c     15.0170(6)
_cell_angle_alpha     79.450(4)
_cell_angle_beta     86.320(4)
_cell_angle_gamma     89.828(4)
_cell_volume     801.31(6)
_cell_formula_units_Z     1
_cell_measurement_reflns_used     3230
_cell_measurement_theta_min     3.03
_cell_measurement_theta_max     28.63
_cell_measurement_temperature     100(2)
_exptl_crystal_description     block
_exptl_crystal_colour     blue
_exptl_crystal_size_max     0.20
_exptl_crystal_size_mid     0.18
_exptl_crystal_size_min     0.18
_exptl_crystal_density_diffrn     1.571
_exptl_crystal_density_meas     ?
_exptl_crystal_density_method     'not measured'
_exptl_crystal_F_000     395
_exptl_absorpt_coefficient_mu     0.768
_exptl_absorpt_correction_type     analytical
_exptl_absorpt_process_details
                               '(<i>CrysAlis RED</i>; Oxford Diffraction, 2010)'
_exptl_absorpt_correction_T_min     0.845
_exptl_absorpt_correction_T_max     0.910
_exptl_special_details
;
;
_diffrn_ambient_temperature     100(2)
_diffrn_radiation_type     MoK\a
_diffrn_radiation_wavelength     0.71073
_diffrn_radiation_source     'fine-focus sealed tube'
_diffrn_radiation_monochromator     graphite
_diffrn_measurement_device_type     'Oxford Diffraction KM-4-CCD'
_diffrn_measurement_method     \w
_diffrn_detector_area_resol_mean     ?
_diffrn_reflns_number     7090
_diffrn_reflns_av_R_equivalents     0.0151
_diffrn_reflns_av_sigmaI/netI     0.0232
_diffrn_reflns_theta_min     3.03
_diffrn_reflns_theta_max     28.63
_diffrn_reflns_theta_full     25.00
_diffrn_measured_fraction_theta_max     0.915
_diffrn_measured_fraction_theta_full     0.993
_diffrn_reflns_limit_h_min     -8
_diffrn_reflns_limit_h_max     8
_diffrn_reflns_limit_k_min     -10
_diffrn_reflns_limit_k_max     10
_diffrn_reflns_limit_l_min     -18
_diffrn_reflns_limit_l_max     20
_diffrn_standards_number     0
_diffrn_standards_interval_count     .
_diffrn_standards_interval_time     .
_diffrn_standards_decay_%     ?
_refine_special_details
;
Refinement of <i>F</i>^2^ against ALL reflections. The weighted <i>R</i>-factor
<i>wR</i> and goodness of fit <i>S</i> are based on <i>F</i>^2^, conventional
<i>R</i>-factors <i>R</i> are based on <i>F</i>, with <i>F</i> set to zero for
negative <i>F</i>^2^. The threshold expression of <i>F</i>^2^ >
\s(<i>F</i>^2^) is used only for calculating <i>R</i>-factors(gt) <i>etc</i>.
and is not relevant to the choice of reflections for refinement.
<i>R</i>-factors based on <i>F</i>^2^ are statistically about twice as large
as those based on <i>F</i>, and <i>R</i>- factors based on ALL data will be
even larger. The X-ray data were collected at 100 K using a KM4-CCD
diffractometer and graphite-monochromated MoKalpha radiation generated from
Oxford Diffraction X-ray tube operated at 50 kV and 25 mA. The obtained images
were indexed, integrated, and scaled using the Oxford Diffraction data
reduction package. The structure was solved by direct methods using
<i>SHELXS97</i> and refined by the full?matrix least-squares method on all F2
data. The data were corrected for absorption [CrysAlis], min/max absorption
coefficients for 1 are (0.845/0.910).
;
_reflns_number_total     3758
_reflns_number_gt     3230
_reflns_threshold_expression     I>2\s(I)
_refine_ls_structure_factor_coef     Fsqd
_refine_ls_matrix_type     full
_refine_ls_R_factor_all     0.0366
_refine_ls_R_factor_gt     0.0304
_refine_ls_wR_factor_gt     0.0795
_refine_ls_wR_factor_ref     0.0818
_refine_ls_goodness_of_fit_ref     1.094
_refine_ls_restrained_S_all     1.094
_refine_ls_number_reflns     3758
_refine_ls_number_parameters     224
_refine_ls_number_restraints     0
_refine_ls_hydrogen_treatment     constr
_refine_ls_weighting_scheme     calc
_refine_ls_weighting_details
         'calc w=1/[\s^2^(Fo^2^)+(0.0454P)^2^+0.2055P] where P=(Fo^2^+2Fc^2^)/3'
_atom_sites_solution_hydrogens     geom
_atom_sites_solution_primary     direct
_atom_sites_solution_secondary     difmap
_refine_ls_shift/su_max     0.000
_refine_ls_shift/su_mean     0.000
_refine_diff_density_max     0.548
_refine_diff_density_min     -0.208
_refine_ls_extinction_method     none
_refine_ls_extinction_coef     ?
loop_
    _atom_type_symbol
    _atom_type_description
    _atom_type_scat_dispersion_real
    _atom_type_scat_dispersion_imag
    _atom_type_scat_source
    'C' 'C' 0.0033 0.0016
                         'International Tables Vol C Tables 4.2.6.8 and 6.1.1.4'
    'H' 'H' 0.0000 0.0000
                         'International Tables Vol C Tables 4.2.6.8 and 6.1.1.4'
    'Cu' 'Cu' 0.3201 1.2651
                         'International Tables Vol C Tables 4.2.6.8 and 6.1.1.4'
    'N' 'N' 0.0061 0.0033
                         'International Tables Vol C Tables 4.2.6.8 and 6.1.1.4'
    'O' 'O' 0.0106 0.0060
                         'International Tables Vol C Tables 4.2.6.8 and 6.1.1.4'
_computing_data_collection     'CrysAlis CCD (Oxford Diffraction, 2010)'
_computing_cell_refinement     'CrysAlis RED (Oxford Diffraction, 2010)'
_computing_data_reduction     'CrysAlis RED (Oxford Diffraction, 2010)'
_computing_structure_solution     'SHELXS97 (Sheldrick, 2008)'
_computing_structure_refinement     'SHELXL97 (Sheldrick, 2008)'
_computing_molecular_graphics     'DIAMOND (Brandenburg & Putz, 2005)'
_computing_publication_material     'SHELXL97 (Sheldrick, 2008)'
loop_
    _atom_site_type_symbol
    _atom_site_label
    _atom_site_fract_x
    _atom_site_fract_y
    _atom_site_fract_z
    _atom_site_U_iso_or_equiv
    _atom_site_adp_type
    _atom_site_calc_flag
    _atom_site_refinement_flags
    _atom_site_occupancy
    _atom_site_disorder_assembly
    _atom_site_disorder_group
    Cu Cu1 0.0000 1.0000 0.5000 0.01475(9) Uani d S 1 . .
    O O1 -0.13388(16) 0.97838(14) 0.39113(7) 0.0154(2) Uani d . 1 . .
    O O2 -0.10153(16) 0.85683(14) 0.26828(7) 0.0142(2) Uani d . 1 . .
    O O3 0.32384(16) 0.80385(14) 0.16138(7) 0.0153(2) Uani d . 1 . .
    O O4 0.16155(16) 0.56417(14) 0.22248(7) 0.0149(2) Uani d . 1 . .
    N N1 0.20923(19) 0.86576(16) 0.44718(8) 0.0128(3) Uani d . 1 . .
    N N2 0.46299(19) 0.67808(16) 0.35325(9) 0.0139(3) Uani d . 1 . .
    C C1 -0.0421(2) 0.89169(18) 0.33887(10) 0.0116(3) Uani d . 1 . .
    C C2 0.1593(2) 0.82665(18) 0.36827(10) 0.0115(3) Uani d . 1 . .
    C C3 0.2884(2) 0.73410(18) 0.32044(10) 0.0119(3) Uani d . 1 . .
    C C4 0.2508(2) 0.69782(19) 0.22677(10) 0.0127(3) Uani d . 1 . .
    C C5 0.5068(2) 0.7161(2) 0.43260(10) 0.0155(3) Uani d . 1 . .
    H H5 0.6278 0.6762 0.4577 0.019 Uiso calc R 1 . .
    C C6 0.3820(2) 0.8123(2) 0.48003(10) 0.0150(3) Uani d . 1 . .
    H H6 0.4197 0.8396 0.5355 0.018 Uiso calc R 1 . .
    O O1W -0.14082(18) 0.72777(16) 0.57622(8) 0.0229(3) Uani d . 1 . .
    H H1W -0.2300 0.7321 0.6166 0.034 Uiso d R 1 . .
    H H2W -0.0443 0.6716 0.5995 0.034 Uiso d R 1 . .
    N N11 0.21766(18) 0.46151(16) 0.05780(8) 0.0118(2) Uani d . 1 . .
    H H11 0.2053 0.4960 0.1047 0.014 Uiso d R 1 . .
    C C11 0.2788(2) 0.56690(19) -0.02005(10) 0.0123(3) Uani d . 1 . .
    C C12 0.2921(2) 0.5011(2) -0.10119(10) 0.0151(3) Uani d . 1 . .
    H H12A 0.3349 0.5709 -0.1571 0.018 Uiso calc R 1 . .
    C C13 0.2428(2) 0.3360(2) -0.09838(11) 0.0179(3) Uani d . 1 . .
    H H13 0.2489 0.2921 -0.1530 0.021 Uiso calc R 1 . .
    C C14 0.1833(2) 0.2305(2) -0.01580(11) 0.0173(3) Uani d . 1 . .
    H H14 0.1516 0.1154 -0.0143 0.021 Uiso calc R 1 . .
    C C15 0.1715(2) 0.29512(19) 0.06241(11) 0.0143(3) Uani d . 1 . .
    C C16 0.1078(2) 0.1984(2) 0.15434(11) 0.0175(3) Uani d . 1 . .
    H H16A 0.2040 0.2170 0.1978 0.026 Uiso calc R 1 . .
    H H16B 0.1013 0.0780 0.1520 0.026 Uiso calc R 1 . .
    H H16C -0.0237 0.2365 0.1735 0.026 Uiso calc R 1 . .
    N N12 0.32229(19) 0.72626(16) -0.01707(9) 0.0145(3) Uani d . 1 . .
    H H12B 0.3187 0.7575 0.0309 0.017 Uiso d R 1 . .
    H H12C 0.3504 0.7944 -0.0665 0.017 Uiso d R 1 . .
    O O5W 0.48141(18) 0.24042(15) 0.31316(8) 0.0221(3) Uani d . 1 . .
    H H5W 0.5811 0.2966 0.3151 0.033 Uiso d R 1 . .
    H H6W 0.5090 0.1774 0.2771 0.033 Uiso d R 1 . .
    O O6W 0.80815(17) 0.46006(14) 0.32461(8) 0.0193(2) Uani d . 1 . .
    H H7W 0.7333 0.5356 0.3298 0.029 Uiso d R 1 . .
    H H8W 0.9046 0.5041 0.2935 0.029 Uiso d R 1 . .
    O O7W 0.59226(16) 1.03986(14) 0.18630(7) 0.0168(2) Uani d . 1 . .
    H H9W 0.6793 0.9904 0.2109 0.025 Uiso d R 1 . .
    H H10W 0.5095 0.9622 0.1811 0.025 Uiso d R 1 . .
loop_
    _atom_site_aniso_label
    _atom_site_aniso_U_11
    _atom_site_aniso_U_22
    _atom_site_aniso_U_33
    _atom_site_aniso_U_12
    _atom_site_aniso_U_13
    _atom_site_aniso_U_23
    Cu1 0.01330(14) 0.02161(16) 0.01211(14) 0.00441(10) -0.00247(10)
                                                                    -0.00986(10)
    O1 0.0136(5) 0.0207(6) 0.0143(5) 0.0036(4) -0.0020(4) -0.0092(4)
    O2 0.0148(5) 0.0174(5) 0.0123(5) 0.0007(4) -0.0031(4) -0.0066(4)
    O3 0.0180(5) 0.0170(5) 0.0116(5) -0.0023(4) 0.0010(4) -0.0051(4)
    O4 0.0158(5) 0.0153(5) 0.0150(5) -0.0024(4) 0.0004(4) -0.0070(4)
    N1 0.0137(6) 0.0145(6) 0.0108(6) -0.0004(5) -0.0001(5) -0.0041(5)
    N2 0.0119(6) 0.0156(6) 0.0147(6) -0.0005(5) -0.0002(5) -0.0042(5)
    C1 0.0114(7) 0.0117(7) 0.0118(7) -0.0008(5) 0.0000(5) -0.0023(5)
    C2 0.0123(7) 0.0128(7) 0.0098(6) -0.0018(6) -0.0007(5) -0.0032(5)
    C3 0.0121(7) 0.0119(7) 0.0118(7) -0.0028(5) 0.0004(5) -0.0028(5)
    C4 0.0090(6) 0.0169(7) 0.0138(7) 0.0031(6) -0.0004(5) -0.0073(6)
    C5 0.0129(7) 0.0177(7) 0.0159(7) -0.0008(6) -0.0026(6) -0.0030(6)
    C6 0.0152(7) 0.0183(8) 0.0124(7) -0.0014(6) -0.0032(6) -0.0040(6)
    O1W 0.0195(6) 0.0287(7) 0.0193(6) -0.0008(5) -0.0010(5) -0.0013(5)
    N11 0.0120(6) 0.0141(6) 0.0105(6) -0.0002(5) -0.0007(5) -0.0054(5)
    C11 0.0080(6) 0.0157(7) 0.0140(7) 0.0014(5) -0.0022(5) -0.0044(6)
    C12 0.0130(7) 0.0216(8) 0.0116(7) 0.0028(6) -0.0008(5) -0.0049(6)
    C13 0.0145(7) 0.0238(8) 0.0186(8) 0.0045(6) -0.0039(6) -0.0116(6)
    C14 0.0149(7) 0.0145(7) 0.0248(8) 0.0008(6) -0.0029(6) -0.0090(6)
    C15 0.0090(6) 0.0146(7) 0.0197(7) 0.0010(5) -0.0020(6) -0.0040(6)
    C16 0.0169(7) 0.0153(7) 0.0196(8) -0.0002(6) -0.0004(6) -0.0010(6)
    N12 0.0174(6) 0.0156(6) 0.0108(6) -0.0014(5) -0.0007(5) -0.0036(5)
    O5W 0.0189(6) 0.0273(6) 0.0227(6) -0.0005(5) -0.0024(5) -0.0110(5)
    O6W 0.0181(6) 0.0179(6) 0.0211(6) 0.0005(5) 0.0031(5) -0.0031(5)
    O7W 0.0151(5) 0.0160(5) 0.0196(6) -0.0008(4) -0.0055(4) -0.0024(4)
_geom_special_details
;
All e.s.d.'s (except the e.s.d. in the dihedral angle between two l.s. planes)
are estimated using the full covariance matrix. The cell e.s.d.'s are taken
into account individually in the estimation of e.s.d.'s in distances, angles
and torsion angles; correlations between e.s.d.'s in cell parameters are only
used when they are defined by crystal symmetry. An approximate (isotropic)
treatment of cell e.s.d.'s is used for estimating e.s.d.'s involving l.s.
planes.
;
loop_
    _geom_bond_atom_site_label_1
    _geom_bond_atom_site_label_2
    _geom_bond_site_symmetry_2
    _geom_bond_distance
    _geom_bond_publ_flag
    Cu1 O1 2_576 1.9522(10) ?
    Cu1 O1 . 1.9522(10) yes
    Cu1 N1 2_576 1.9881(13) ?
    Cu1 N1 . 1.9882(13) yes
    Cu1 O1W . 2.4484(13) yes
    Cu1 O1W . 2.4483(12) ?
    Cu1 O1W 2_576 2.4483(12) ?
    O1 C1 . 1.2745(18) ?
    O2 C1 . 1.2360(17) ?
    O3 C4 . 1.2540(19) ?
    O4 C4 . 1.2508(18) ?
    N1 C6 . 1.333(2) ?
    N1 C2 . 1.3438(18) ?
    N2 C5 . 1.3347(19) ?
    N2 C3 . 1.349(2) ?
    C1 C2 . 1.516(2) ?
    C2 C3 . 1.394(2) ?
    C3 C4 . 1.525(2) ?
    C5 C6 . 1.392(2) ?
    C5 H5 . 0.9500 ?
    C6 H6 . 0.9500 ?
    O1W H1W . 0.8314 ?
    O1W H2W . 0.8488 ?
    N11 C11 . 1.3553(19) ?
    N11 C15 . 1.3685(19) ?
    N11 H11 . 0.8021 ?
    C11 N12 . 1.3301(19) ?
    C11 C12 . 1.413(2) ?
    C12 C13 . 1.367(2) ?
    C12 H12A . 0.9500 ?
    C13 C14 . 1.406(2) ?
    C13 H13 . 0.9500 ?
    C14 C15 . 1.367(2) ?
    C14 H14 . 0.9500 ?
    C15 C16 . 1.494(2) ?
    C16 H16A . 0.9800 ?
    C16 H16B . 0.9800 ?
    C16 H16C . 0.9800 ?
    N12 H12B . 0.8045 ?
    N12 H12C . 0.8505 ?
    O5W H5W . 0.8163 ?
    O5W H6W . 0.8210 ?
    O6W H7W . 0.8018 ?
    O6W H8W . 0.8180 ?
    O7W H9W . 0.7824 ?
    O7W H10W . 0.8577 ?
loop_
    _geom_angle_atom_site_label_1
    _geom_angle_atom_site_label_2
    _geom_angle_atom_site_label_3
    _geom_angle_site_symmetry_1
    _geom_angle_site_symmetry_3
    _geom_angle
    _geom_angle_publ_flag
    O1 Cu1 O1 2_576 . 179.9990(10)
                                 ?
    O1 Cu1 N1 2_576 2_576 83.11(5) ?
    O1 Cu1 N1 . 2_576 96.89(5) ?
    O1 Cu1 N1 2_576 . 96.89(5) ?
    O1 Cu1 N1 . . 83.11(5) ?
    N1 Cu1 N1 2_576 . 180.000(2) ?
    O1 Cu1 O1W 2_576 . 90.35(4) ?
    O1 Cu1 O1W . . 89.65(4) ?
    N1 Cu1 O1W 2_576 . 94.44(5) ?
    N1 Cu1 O1W . . 85.56(5) ?
    O1 Cu1 O1W 2_576 2_576 89.65(4) ?
    O1 Cu1 O1W . 2_576 90.35(4) ?
    N1 Cu1 O1W 2_576 2_576 85.56(5) ?
    N1 Cu1 O1W . 2_576 94.44(5) ?
    O1W Cu1 O1W . 2_576 180.0 ?
    C1 O1 Cu1 . . 115.34(9) ?
    C6 N1 C2 . . 119.22(13) ?
    C6 N1 Cu1 . . 128.82(10) ?
    C2 N1 Cu1 . . 111.95(10) ?
    C5 N2 C3 . . 117.26(13) ?
    O2 C1 O1 . . 126.48(14) ?
    O2 C1 C2 . . 118.29(13) ?
    O1 C1 C2 . . 115.23(12) ?
    N1 C2 C3 . . 120.38(14) ?
    N1 C2 C1 . . 114.31(13) ?
    C3 C2 C1 . . 125.31(13) ?
    N2 C3 C2 . . 121.00(13) ?
    N2 C3 C4 . . 115.44(13) ?
    C2 C3 C4 . . 123.47(13) ?
    O4 C4 O3 . . 126.82(14) ?
    O4 C4 C3 . . 118.06(13) ?
    O3 C4 C3 . . 115.00(13) ?
    N2 C5 C6 . . 122.45(14) ?
    N2 C5 H5 . . 118.8 ?
    C6 C5 H5 . . 118.8 ?
    N1 C6 C5 . . 119.66(14) ?
    N1 C6 H6 . . 120.2 ?
    C5 C6 H6 . . 120.2 ?
    H1W O1W H2W . . 109.0 ?
    C11 N11 C15 . . 123.79(13) ?
    C11 N11 H11 . . 120.1 ?
    C15 N11 H11 . . 116.1 ?
    N12 C11 N11 . . 119.09(13) ?
    N12 C11 C12 . . 123.08(14) ?
    N11 C11 C12 . . 117.82(13) ?
    C13 C12 C11 . . 119.33(14) ?
    C13 C12 H12A . . 120.3 ?
    C11 C12 H12A . . 120.3 ?
    C12 C13 C14 . . 120.91(15) ?
    C12 C13 H13 . . 119.5 ?
    C14 C13 H13 . . 119.5 ?
    C15 C14 C13 . . 119.33(14) ?
    C15 C14 H14 . . 120.3 ?
    C13 C14 H14 . . 120.3 ?
    C14 C15 N11 . . 118.80(14) ?
    C14 C15 C16 . . 125.00(14) ?
    N11 C15 C16 . . 116.19(13) ?
    C15 C16 H16A . . 109.5 ?
    C15 C16 H16B . . 109.5 ?
    H16A C16 H16B . . 109.5 ?
    C15 C16 H16C . . 109.5 ?
    H16A C16 H16C . . 109.5 ?
    H16B C16 H16C . . 109.5 ?
    C11 N12 H12B . . 120.0 ?
    C11 N12 H12C . . 119.0 ?
    H12B N12 H12C . . 121.0 ?
    H5W O5W H6W . . 106.8 ?
    H7W O6W H8W . . 105.5 ?
    H9W O7W H10W . . 103.7 ?
loop_
    _geom_torsion_atom_site_label_1
    _geom_torsion_atom_site_label_2
    _geom_torsion_atom_site_label_3
    _geom_torsion_atom_site_label_4
    _geom_torsion_site_symmetry_1
    _geom_torsion_site_symmetry_2
    _geom_torsion_site_symmetry_3
    _geom_torsion_site_symmetry_4
    _geom_torsion
    _geom_torsion_publ_flag
    N1 Cu1 O1 C1 2_576 . . . -178.18(10) ?
    N1 Cu1 O1 C1 . . . . 1.82(10) ?
    O1 Cu1 N1 C6 2_576 . . . 0.11(14) ?
    O1 Cu1 N1 C6 . . . . -179.90(14) ?
    O1 Cu1 N1 C2 2_576 . . . 179.37(10) ?
    O1 Cu1 N1 C2 . . . . -0.63(10) ?
    Cu1 O1 C1 O2 . . . . 177.40(12) ?
    Cu1 O1 C1 C2 . . . . -2.51(16) ?
    C6 N1 C2 C3 . . . . -1.3(2) ?
    Cu1 N1 C2 C3 . . . . 179.36(11) ?
    C6 N1 C2 C1 . . . . 178.89(13) ?
    Cu1 N1 C2 C1 . . . . -0.45(15) ?
    O2 C1 C2 N1 . . . . -177.94(13) ?
    O1 C1 C2 N1 . . . . 1.98(19) ?
    O2 C1 C2 C3 . . . . 2.3(2) ?
    O1 C1 C2 C3 . . . . -177.83(13) ?
    C5 N2 C3 C2 . . . . -0.5(2) ?
    C5 N2 C3 C4 . . . . 176.09(13) ?
    N1 C2 C3 N2 . . . . 1.8(2) ?
    C1 C2 C3 N2 . . . . -178.38(13) ?
    N1 C2 C3 C4 . . . . -174.52(13) ?
    C1 C2 C3 C4 . . . . 5.3(2) ?
    N2 C3 C4 O4 . . . . 91.19(16) ?
    C2 C3 C4 O4 . . . . -92.28(18) ?
    N2 C3 C4 O3 . . . . -85.16(17) ?
    C2 C3 C4 O3 . . . . 91.36(17) ?
    C3 N2 C5 C6 . . . . -1.2(2) ?
    C2 N1 C6 C5 . . . . -0.4(2) ?
    Cu1 N1 C6 C5 . . . . 178.80(11) ?
    N2 C5 C6 N1 . . . . 1.8(2) ?
    C15 N11 C11 N12 . . . . -179.23(13) ?
    C15 N11 C11 C12 . . . . 1.1(2) ?
    N12 C11 C12 C13 . . . . -179.40(15) ?
    N11 C11 C12 C13 . . . . 0.2(2) ?
    C11 C12 C13 C14 . . . . -1.3(2) ?
    C12 C13 C14 C15 . . . . 1.1(2) ?
    C13 C14 C15 N11 . . . . 0.2(2) ?
    C13 C14 C15 C16 . . . . 179.08(14) ?
    C11 N11 C15 C14 . . . . -1.3(2) ?
    C11 N11 C15 C16 . . . . 179.68(13) ?
loop_
    _geom_hbond_atom_site_label_D
    _geom_hbond_atom_site_label_H
    _geom_hbond_atom_site_label_A
    _geom_hbond_site_symmetry_A
    _geom_hbond_distance_DH
    _geom_hbond_distance_HA
    _geom_hbond_distance_DA
    _geom_hbond_angle_DHA
    O1W H1W O5W 2_566 0.83 1.97 2.7841(17) 166
    O1W H2W O6W 2_666 0.85 2.18 3.0199(17) 172
    O5W H5W O6W . 0.82 2.05 2.8640(17) 173
    O5W H6W O7W 1_545 0.82 1.96 2.7839(16) 175
    O6W H7W N2 . 0.80 2.19 2.9688(17) 162
    O6W H8W O4 1_655 0.82 1.99 2.7921(16) 168
    O7W H9W O2 1_655 0.78 1.97 2.7559(15) 177
    O7W H10W O3 . 0.86 1.87 2.7221(16) 176
    N11 H11 O4 . 0.80 1.95 2.7522(16) 175
    N12 H12B O3 . 0.80 2.06 2.8623(17) 172
    N12 H12C O7W 2_675 0.85 2.05 2.9014(17) 178
    C5 H5 O1W 1_655 0.95 2.53 3.3206(19) 141
    C6 H6 O5W 2_666 0.95 2.38 3.2485(19) 151
    C13 H13 O2 2_565 0.95 2.53 3.4081(19) 153
    C16 H16B O2 1_545 0.98 2.58 3.2419(19) 125
