# Supplementary material for: Bis(2-amino-6-methyl­pyridinium) trans-diaqua­bis­(pyrazine-2,3-dicarboxyl­ato)cuprate(II) hexa­hydrate
Source: Acta Crystallogr Sect E Struct Rep Online. 2011 Mar 15;67(Pt 4):m455–6. doi: 10.1107/S1600536811008981 (PMC3100057; doi:10.1107/S1600536811008981)
Supplement: Supplementary file 2 [file e-67-0m455-Isup2.hkl]

# 
# h,k,l, Fc-squared, Fo-squared, sigma(Fo-squared) and status flag 
# 
data_I
_shelx_title ' TSZ5.INS in P-1             New: P-1' 
_shelx_refln_list_code          4 
_shelx_F_calc_maximum      139.98 
_exptl_crystal_F_000       395.00 
_reflns_d_resolution_high  0.7416 
 
loop_ 
 _symmetry_equiv_pos_as_xyz 
 'x, y, z' 
 '-x, -y, -z' 
 
_cell_length_a     6.7353 
_cell_length_b     8.0757 
_cell_length_c    15.0170 
_cell_angle_alpha  79.450 
_cell_angle_beta   86.320 
_cell_angle_gamma  89.828 
 
_shelx_F_squared_multiplier     1.000 
 
loop_ 
 _refln_index_h 
 _refln_index_k 
 _refln_index_l 
 _refln_F_squared_calc 
 _refln_F_squared_meas 
 _refln_F_squared_sigma 
 _refln_observed_status 
   1   0   0     1020.93     1140.39      6.24 o 
   2   0   0     1144.14     1294.38      7.28 o 
   3   0   0      909.55     1005.49     11.17 o 
   4   0   0      205.99      212.91      2.38 o 
   5   0   0       48.05       53.26      6.60 o 
   6   0   0      656.59      615.51     10.64 o 
   7   0   0      213.59      195.63      7.67 o 
   8   0   0       72.70       68.52      5.77 o 
  -8   1   0       80.73       82.40      5.94 o 
  -7   1   0       34.27       30.49      4.72 o 
  -6   1   0       49.55       43.72      4.18 o 
  -5   1   0      221.07      208.34      3.68 o 
  -4   1   0      388.26      417.30      5.54 o 
  -3   1   0     2615.66     2643.54     18.60 o 
  -2   1   0    19595.79    21691.43     69.52 o 
  -1   1   0      192.06      176.96      3.15 o 
   1   1   0     3045.16     3270.98      7.55 o 
   2   1   0        4.38        0.80      1.30 o 
   3   1   0       96.25       83.62      2.40 o 
   4   1   0        1.80        3.66      1.76 o 
   5   1   0      145.38      168.75      4.97 o 
   6   1   0       52.75       51.29      4.48 o 
   7   1   0      205.42      216.43      6.80 o 
   8   1   0      229.06      238.31      7.49 o 
  -8   2   0       29.16       26.83      4.94 o 
  -7   2   0      298.22      305.35      7.61 o 
  -6   2   0      150.00      143.88      5.27 o 
  -5   2   0     1463.14     1452.82      8.74 o 
  -4   2   0      565.63      580.90      6.35 o 
  -3   2   0     1510.69     1567.57     13.70 o 
  -2   2   0     1341.91     1425.30      5.36 o 
  -1   2   0     2488.46     2729.19     15.29 o 
   0   2   0      811.22      816.03     10.40 o 
   1   2   0     2724.59     2994.75     13.18 o 
   2   2   0      167.50      191.95      2.36 o 
   3   2   0       74.61       85.48      3.03 o 
   4   2   0        1.76        3.81      2.63 o 
   5   2   0      714.02      694.46      8.38 o 
   6   2   0      131.26      142.56      5.31 o 
   7   2   0      156.71      161.69      6.03 o 
   8   2   0       13.15       10.82      4.77 o 
  -8   3   0      138.41      139.71      6.61 o 
  -7   3   0      157.95      161.37      6.38 o 
  -6   3   0       72.68       66.13      4.56 o 
  -5   3   0      346.19      351.11      5.85 o 
  -4   3   0     3055.57     3126.65     66.25 o 
  -3   3   0      168.05      138.26      2.49 o 
  -2   3   0      284.84      238.76      2.75 o 
  -1   3   0      210.27      278.79      4.38 o 
   0   3   0        3.16       15.74      1.97 o 
   1   3   0       88.29       75.85      1.54 o 
   2   3   0     4067.58     4460.76     21.46 o 
   3   3   0      326.98      322.59      7.00 o 
   4   3   0      101.81      104.39      5.40 o 
   5   3   0        8.42        6.45      3.26 o 
   6   3   0       33.89       38.60      8.28 o 
   7   3   0      338.57      350.74      7.86 o 
   8   3   0      327.88      332.56      9.83 o 
  -8   4   0      331.22      349.09      8.78 o 
  -7   4   0      596.39      604.35     21.65 o 
  -6   4   0      658.77      661.31      9.32 o 
  -5   4   0      168.49      161.11      4.56 o 
  -4   4   0      119.14      117.90      3.74 o 
  -3   4   0        1.55        0.14      1.65 o 
  -2   4   0      442.67      443.09      5.95 o 
  -1   4   0      716.98      752.07      5.32 o 
   0   4   0     4168.68     4588.05     14.83 o 
   1   4   0      520.33      559.19      4.61 o 
   2   4   0      130.27      159.45      2.54 o 
   3   4   0      151.26      152.56      3.05 o 
   4   4   0      257.07      272.05      5.24 o 
   5   4   0      482.22      486.14      9.72 o 
   6   4   0      319.12      326.52      7.80 o 
   7   4   0       24.52       24.39      4.42 o 
   8   4   0       28.93       23.14      5.07 o 
  -7   5   0      307.63      311.51     11.93 o 
  -6   5   0      182.11      176.42      7.71 o 
  -5   5   0       91.06       93.80      6.21 o 
  -4   5   0      490.56      499.34     10.24 o 
  -3   5   0      341.25      354.84      5.60 o 
  -2   5   0      808.00      849.48     13.92 o 
  -1   5   0       70.99       68.22      2.62 o 
   0   5   0       36.21       21.62      2.57 o 
   1   5   0      448.88      438.78     11.51 o 
   2   5   0      102.26       86.16      3.39 o 
   3   5   0      278.90      261.18      4.88 o 
   4   5   0       40.09       35.64      4.97 o 
   5   5   0      151.49      144.46      7.42 o 
   6   5   0       55.61       50.19      6.55 o 
   7   5   0       20.60       21.25      6.88 o 
  -7   6   0       65.25       72.47      7.92 o 
  -6   6   0       21.82       14.21      5.35 o 
  -5   6   0      170.20      183.03      8.25 o 
  -4   6   0        9.14        9.31      5.00 o 
  -3   6   0        6.47        5.24      3.13 o 
  -2   6   0      323.46      316.31     10.05 o 
  -1   6   0      435.98      448.34      5.39 o 
   0   6   0      386.42      375.79      5.77 o 
   1   6   0       66.13       58.65      3.38 o 
   2   6   0        4.26        3.11      2.90 o 
   3   6   0      553.34      577.48      7.34 o 
   4   6   0       57.62       59.65      5.70 o 
   5   6   0       77.55       84.78      6.99 o 
   6   6   0       37.38       43.38      7.02 o 
   7   6   0        6.68       11.17      6.82 o 
  -6   7   0       80.58       71.14      6.83 o 
  -5   7   0       29.64       25.17      6.12 o 
  -4   7   0      267.85      249.04      9.17 o 
  -3   7   0      134.77      148.61     14.30 o 
  -2   7   0       78.84       80.20      4.67 o 
  -1   7   0      173.20      167.03      4.23 o 
   0   7   0      908.53      936.24     12.78 o 
   1   7   0      628.36      648.47      8.18 o 
   2   7   0        6.07        2.84      3.14 o 
   3   7   0       66.37       65.46      5.67 o 
   4   7   0        1.47       -0.29      4.99 o 
   5   7   0       17.45       15.40      5.99 o 
   6   7   0      148.84      127.86      8.81 o 
  -6   8   0        2.19       -0.55      5.73 o 
  -5   8   0       29.92       14.38      5.78 o 
  -4   8   0       95.90      102.09      8.06 o 
  -3   8   0      325.79      323.56     10.76 o 
  -2   8   0      432.67      472.90      9.10 o 
  -1   8   0       41.91       43.80      4.69 o 
   0   8   0        0.83        1.90      2.99 o 
   1   8   0      397.24      381.77      8.93 o 
   2   8   0       30.13       29.10      3.82 o 
   3   8   0       16.77       21.41      5.47 o 
   4   8   0      146.49      142.33      7.86 o 
   5   8   0       69.14       76.63      7.41 o 
  -4   9   0      196.97      198.37     10.44 o 
  -3   9   0        7.31       12.06      6.54 o 
  -2   9   0       51.60       47.18      5.06 o 
  -1   9   0      347.66      336.11      6.36 o 
   0   9   0       83.17       75.90      5.55 o 
   1   9   0       45.60       44.14      5.00 o 
   2   9   0       42.08       38.63      4.91 o 
   3   9   0        0.47        5.66      8.09 o 
  -2  10   0       93.76       72.32     10.16 o 
  -1  10   0       84.21       92.54      6.29 o 
   0  10   0       20.12       17.40      5.09 o 
   1  10   0        5.31        5.00      4.76 o 
   2  10   0       58.49       52.30      8.95 o 
  -1 -10   1       11.29       11.31      4.74 o 
   0 -10   1       86.05       93.85      5.98 o 
   1 -10   1      195.71      190.17      7.22 o 
  -4  -9   1       12.19       11.69      6.42 o 
  -3  -9   1        2.58        4.33      5.71 o 
  -2  -9   1      188.58      198.39      9.12 o 
  -1  -9   1      295.42      298.96      6.12 o 
   0  -9   1        3.14        3.74      3.37 o 
   1  -9   1       82.98       83.63      6.08 o 
   2  -9   1       62.52       59.96      5.12 o 
   3  -9   1      681.28      693.66     16.10 o 
   4  -9   1        6.44        1.29      6.83 o 
  -5  -8   1       11.81        7.98      5.93 o 
  -4  -8   1      210.25      220.03      9.54 o 
  -3  -8   1        3.78        4.13      5.10 o 
  -2  -8   1       14.74       10.66      3.73 o 
  -1  -8   1      326.56      342.91      7.06 o 
   0  -8   1      434.43      438.30     10.52 o 
   1  -8   1      371.31      373.45      6.18 o 
   2  -8   1       18.52       13.05      4.92 o 
   3  -8   1       30.66       22.46      6.19 o 
   4  -8   1       25.36       30.45      6.84 o 
   5  -8   1       10.26       15.27      6.15 o 
  -6  -7   1      162.83      152.34      9.11 o 
  -5  -7   1        0.59       -5.93      5.93 o 
  -4  -7   1      122.67      131.64      7.51 o 
  -3  -7   1       32.83       33.58      5.45 o 
  -2  -7   1      140.68      132.99      4.67 o 
  -1  -7   1      114.20      107.63      4.40 o 
   0  -7   1      510.86      510.83      7.56 o 
   1  -7   1       64.50       69.71      3.50 o 
   2  -7   1       73.32       72.97      3.56 o 
   3  -7   1      189.11      186.36      8.26 o 
   4  -7   1       76.86       87.82      7.54 o 
   5  -7   1        1.21       -1.87      5.96 o 
   6  -7   1      133.48      112.56      8.18 o 
  -7  -6   1        0.48       -4.69      6.99 o 
  -6  -6   1       72.25       75.97      7.72 o 
  -5  -6   1      150.75      141.79      8.19 o 
  -4  -6   1      116.19      119.17      6.86 o 
  -3  -6   1      198.99      221.23      7.80 o 
  -2  -6   1        9.34        6.74      2.87 o 
  -1  -6   1      249.93      265.72      6.07 o 
   0  -6   1       66.91       69.74      3.62 o 
   1  -6   1      162.88      165.75      3.91 o 
   2  -6   1        2.20        1.80      2.54 o 
   3  -6   1       25.70       29.49      4.98 o 
   4  -6   1       71.30       65.39      6.24 o 
   5  -6   1      431.48      441.59     11.22 o 
   6  -6   1      899.18      904.20     15.93 o 
   7  -6   1      176.81      182.43     10.30 o 
  -7  -5   1      115.57      102.25      8.30 o 
  -6  -5   1      298.89      299.91     10.61 o 
  -5  -5   1      234.97      240.09      8.75 o 
  -4  -5   1        8.85        3.79      4.62 o 
  -3  -5   1      218.38      219.95      4.56 o 
  -2  -5   1        8.11        4.75      2.57 o 
  -1  -5   1       14.97       16.50      4.79 o 
   0  -5   1      172.17      165.02      6.92 o 
   1  -5   1     1431.29     1415.64     14.98 o 
   2  -5   1        1.94        0.31      2.71 o 
   3  -5   1     1098.74     1101.18     29.20 o 
   4  -5   1      214.20      230.16      7.85 o 
   5  -5   1       42.43       42.25      5.05 o 
   6  -5   1       51.34       45.54      5.76 o 
   7  -5   1      345.52      349.82     12.35 o 
  -8  -4   1      534.04      518.59     14.14 o 
  -7  -4   1       90.94       92.06      5.52 o 
  -6  -4   1        9.48        9.02      3.97 o 
  -5  -4   1        1.29        0.74      3.29 o 
  -4  -4   1      816.98      850.62      8.44 o 
  -3  -4   1      124.63      117.53      5.80 o 
  -2  -4   1      259.27      305.91      3.57 o 
  -1  -4   1        2.83        2.30      0.93 o 
   0  -4   1       79.38       61.15      2.81 o 
   1  -4   1      789.22      768.62     16.36 o 
   2  -4   1     2252.05     2339.24     11.36 o 
   3  -4   1      190.17      215.34      3.16 o 
   4  -4   1     1072.83     1097.88     10.56 o 
   5  -4   1        3.48        4.34      2.82 o 
   6  -4   1       69.47       74.72      6.70 o 
   7  -4   1       11.54       13.04      4.50 o 
   8  -4   1      335.42      360.97      8.84 o 
  -8  -3   1        4.60        5.87      4.37 o 
  -7  -3   1      162.82      161.77      6.11 o 
  -6  -3   1      463.13      456.55     15.23 o 
  -5  -3   1      412.13      418.19      6.89 o 
  -4  -3   1       18.28       17.02      4.80 o 
  -3  -3   1       31.12       41.36      2.09 o 
  -2  -3   1     1106.79     1095.97     11.93 o 
  -1  -3   1     2748.46     2794.56     10.45 o 
   0  -3   1     1430.70     1342.81     12.13 o 
   1  -3   1     1097.98     1116.83      4.60 o 
   2  -3   1     2752.54     2749.66      9.74 o 
   3  -3   1        1.73        2.41      1.38 o 
   4  -3   1      251.12      228.66      4.49 o 
   5  -3   1       24.40       19.41      2.95 o 
   6  -3   1      300.95      283.23     20.37 o 
   7  -3   1      181.42      161.09      6.28 o 
   8  -3   1      387.21      418.15      9.46 o 
  -8  -2   1        3.10        0.46      4.65 o 
  -7  -2   1       19.84       15.43      4.63 o 
  -6  -2   1      107.42       99.51      6.54 o 
  -5  -2   1       98.08       97.89      5.25 o 
  -4  -2   1       32.81       34.77      3.85 o 
  -3  -2   1     1328.67     1312.32      8.08 o 
  -2  -2   1        1.68        4.80      1.45 o 
  -1  -2   1    18837.27    21166.75     69.87 o 
   0  -2   1      321.29      336.44      4.95 o 
   1  -2   1      400.47      428.18      5.36 o 
   2  -2   1       93.36       85.65      1.73 o 
   3  -2   1      768.81      754.97     10.04 o 
   4  -2   1        1.30        5.72      3.89 o 
   5  -2   1      473.03      481.92      5.42 o 
   6  -2   1     1085.75     1063.61     25.50 o 
   7  -2   1       35.84       39.94      6.50 o 
   8  -2   1       69.86       69.53      5.68 o 
  -8  -1   1      150.93      149.41      6.60 o 
  -7  -1   1       69.84       67.86      7.01 o 
  -6  -1   1      264.12      250.17      6.36 o 
  -5  -1   1      144.24      147.56      3.46 o 
  -4  -1   1        7.47        7.96      2.09 o 
  -3  -1   1     2237.37     2300.24      8.36 o 
  -2  -1   1        3.08        4.16      1.98 o 
  -1  -1   1     5183.87     5750.24     43.61 o 
   0  -1   1    12268.46    13674.63    157.69 o 
   1  -1   1      568.63      518.25     10.25 o 
   2  -1   1     3595.31     4298.85     11.25 o 
   3  -1   1      150.65      122.35      1.81 o 
   4  -1   1     3689.63     3985.06     43.06 o 
   5  -1   1       31.65       27.96      2.43 o 
   6  -1   1        1.09        1.54      3.66 o 
   7  -1   1      397.06      388.96      8.08 o 
   8  -1   1       37.83       38.24      6.78 o 
  -8   0   1      372.30      377.63     24.99 o 
  -7   0   1        2.88        6.30      4.25 o 
  -6   0   1      728.15      694.65     20.18 o 
  -5   0   1      453.88      457.27      9.58 o 
  -4   0   1      373.90      358.45      3.23 o 
  -3   0   1       33.47       26.95      1.17 o 
  -2   0   1     5518.73     6051.48     10.54 o 
  -1   0   1       44.56       47.74      1.39 o 
   1   0   1     2175.37     2467.21     10.63 o 
   2   0   1     6873.28     7447.98     57.23 o 
   3   0   1      770.97      815.67     10.03 o 
   4   0   1        3.59        2.61      1.10 o 
   5   0   1      119.85      115.77      3.65 o 
   6   0   1       55.07       45.52      4.28 o 
   7   0   1      276.48      273.62      7.09 o 
   8   0   1      214.28      219.99      7.32 o 
  -8   1   1      209.28      219.12     10.61 o 
  -7   1   1       89.15       87.60     11.09 o 
  -6   1   1        1.40        2.52      3.64 o 
  -5   1   1      274.47      274.96      5.86 o 
  -4   1   1     1416.94     1438.78     23.50 o 
  -3   1   1     1677.64     1706.92     15.61 o 
  -2   1   1       63.88       55.82      1.30 o 
  -1   1   1      916.15      933.67      4.07 o 
   1   1   1     2374.19     2491.76      6.71 o 
   2   1   1      639.34      585.12      9.57 o 
   3   1   1      704.77      821.26      9.20 o 
   4   1   1        1.28        4.73      2.58 o 
   5   1   1      576.36      557.29     24.00 o 
   6   1   1      667.68      652.38     11.70 o 
   7   1   1      141.99      141.40      5.98 o 
   8   1   1       44.00       49.29      6.29 o 
  -8   2   1       65.13       66.58     13.78 o 
  -7   2   1      272.58      284.59      7.51 o 
  -6   2   1       15.99       15.73      3.89 o 
  -5   2   1      717.90      743.54      8.78 o 
  -4   2   1      189.80      191.69      3.12 o 
  -3   2   1      796.51      752.93     23.86 o 
  -2   2   1       17.84       18.97      1.41 o 
  -1   2   1     4459.48     4859.13     17.11 o 
   0   2   1        1.64       -0.54      1.51 o 
   1   2   1      234.81      255.32      4.09 o 
   2   2   1      441.95      511.93     11.36 o 
   3   2   1      194.63      181.52      3.71 o 
   4   2   1      231.55      221.86      4.58 o 
   5   2   1      108.25      109.71      4.33 o 
   6   2   1      518.78      537.19     25.51 o 
   7   2   1       41.97       51.95      4.91 o 
   8   2   1       19.65       19.42      4.83 o 
  -8   3   1      329.24      334.18      8.62 o 
  -7   3   1      120.11      124.96      5.79 o 
  -6   3   1       86.83       76.97      4.68 o 
  -5   3   1       29.56       28.98      2.59 o 
  -4   3   1      406.45      410.02      4.47 o 
  -3   3   1     1833.26     1907.35     26.48 o 
  -2   3   1       11.45        9.41      1.50 o 
  -1   3   1       19.13       13.83      1.65 o 
   0   3   1      335.72      319.29      3.60 o 
   1   3   1       10.70       41.42      1.61 o 
   2   3   1      134.27       96.90      2.09 o 
   3   3   1      656.11      657.29      6.74 o 
   4   3   1      812.44      880.80     14.45 o 
   5   3   1      111.44      103.08      4.29 o 
   6   3   1       37.61       30.14      4.03 o 
   7   3   1      290.09      287.67      7.40 o 
   8   3   1       36.83       38.35      5.59 o 
  -8   4   1      187.94      192.25      7.05 o 
  -7   4   1      292.60      300.25      8.01 o 
  -6   4   1      736.78      756.03     17.93 o 
  -5   4   1       24.56       19.73      3.02 o 
  -4   4   1      674.84      677.95     15.15 o 
  -3   4   1      373.20      399.36      5.41 o 
  -2   4   1     1250.82     1306.32     17.19 o 
  -1   4   1      989.36      913.03     11.76 o 
   0   4   1       20.44       12.50      2.00 o 
   1   4   1      210.44      215.48      2.72 o 
   2   4   1      636.16      690.90      4.64 o 
   3   4   1       16.74       15.74      1.89 o 
   4   4   1       66.63       70.07      2.68 o 
   5   4   1      407.04      454.45      7.10 o 
   6   4   1       22.21       20.37      3.87 o 
   7   4   1      378.97      376.18     18.48 o 
   8   4   1      103.86      104.52      8.60 o 
  -7   5   1        1.40       -6.61      6.88 o 
  -6   5   1       14.12        8.57      6.34 o 
  -5   5   1      455.16      461.91     10.19 o 
  -4   5   1        2.31        2.73      4.07 o 
  -3   5   1      104.07       99.31      7.06 o 
  -2   5   1       34.07       29.04      3.35 o 
  -1   5   1      514.83      533.47      5.06 o 
   0   5   1     1622.83     1698.05     13.18 o 
   1   5   1       13.99       14.01      2.36 o 
   2   5   1      351.12      372.58      5.32 o 
   3   5   1       45.36       42.10      2.96 o 
   4   5   1      248.38      248.49      6.15 o 
   5   5   1      222.14      238.07      5.64 o 
   6   5   1      166.96      166.27      8.43 o 
   7   5   1      106.59      101.23      8.40 o 
  -7   6   1       64.18       55.07      7.69 o 
  -5   6   1       80.67       88.51      6.48 o 
  -4   6   1        5.68        4.45      4.87 o 
  -3   6   1       14.45       17.31      3.24 o 
  -2   6   1      967.78      964.53     25.73 o 
  -1   6   1      593.40      617.13      6.06 o 
   0   6   1      966.24     1019.67     15.27 o 
   1   6   1        0.92        1.27      2.63 o 
   2   6   1      191.08      181.98      4.58 o 
   3   6   1      193.65      195.66      4.90 o 
   4   6   1      232.20      236.96      8.02 o 
   5   6   1       84.91       77.92      6.70 o 
   6   6   1        6.07        4.14      5.71 o 
   7   6   1       78.16       74.44      8.08 o 
  -6   7   1        2.08        5.92      5.58 o 
  -5   7   1      122.79      130.04      7.63 o 
  -4   7   1      336.31      349.07     10.44 o 
  -3   7   1      271.04      270.19     13.12 o 
  -2   7   1       60.19       64.80      4.35 o 
  -1   7   1       88.40       80.54      3.44 o 
   0   7   1      366.26      357.03      5.75 o 
   1   7   1      916.57      925.98      9.43 o 
   2   7   1      127.43      130.90      4.52 o 
   3   7   1        1.18       -0.51      3.15 o 
   4   7   1        6.58        2.84      5.01 o 
   5   7   1      222.83      225.12      9.09 o 
   6   7   1       37.21       36.60      6.24 o 
  -6   8   1        3.41        9.02      6.05 o 
  -5   8   1       53.49       43.14      6.45 o 
  -4   8   1       93.00       85.51      7.43 o 
  -3   8   1      294.31      315.24      9.99 o 
  -2   8   1      352.93      361.73     25.24 o 
  -1   8   1      799.95      795.57     11.92 o 
   0   8   1       98.74       91.20      3.81 o 
   1   8   1       79.79       64.41      3.65 o 
   2   8   1        3.67        1.11      3.55 o 
   3   8   1       88.47       85.24      6.39 o 
  -4   9   1      162.23      155.10      9.14 o 
  -3   9   1      369.45      390.33     12.61 o 
  -2   9   1      233.52      232.11      7.07 o 
  -1   9   1        6.45        1.10      6.68 o 
   0   9   1       93.68      108.99      5.85 o 
   1   9   1        4.00        4.98      4.35 o 
   2   9   1       27.94       24.49      4.67 o 
   3   9   1       21.34       13.78      7.24 o 
   4   9   1       49.27       49.05      8.54 o 
  -2  10   1      117.42      126.75     13.14 o 
  -1  10   1       23.64       18.97      5.04 o 
   0  10   1        1.28        1.33      4.98 o 
   1  10   1        2.82        3.85      4.48 o 
   2  10   1       65.39       65.21      5.65 o 
  -1 -10   2       81.17       90.39      6.05 o 
   0 -10   2       65.31       58.83      5.27 o 
   1 -10   2        0.38        1.91      3.70 o 
  -4  -9   2      100.59      114.89      8.82 o 
  -3  -9   2      178.37      180.88      9.34 o 
  -2  -9   2       11.81       11.79      6.26 o 
  -1  -9   2      198.83      192.42      6.31 o 
   0  -9   2       19.45       23.62      3.71 o 
   1  -9   2        0.61        0.75      3.32 o 
   2  -9   2      100.12      100.64      8.46 o 
   3  -9   2      156.53      162.70      9.34 o 
  -5  -8   2      104.69      106.01      8.19 o 
  -4  -8   2        2.32        2.42      5.74 o 
  -3  -8   2        0.59        6.20      5.51 o 
  -2  -8   2        3.88        1.67      5.01 o 
  -1  -8   2       16.31       19.35      3.92 o 
   0  -8   2      464.74      481.48      8.27 o 
   1  -8   2      113.31      115.37      4.40 o 
   2  -8   2       11.89       10.29      3.29 o 
   3  -8   2       11.25        9.31      5.77 o 
   4  -8   2       50.89       59.49      7.64 o 
   5  -8   2       79.23       73.55      7.58 o 
  -6  -7   2       68.78       62.15      7.54 o 
  -5  -7   2        3.18        0.78      5.71 o 
  -4  -7   2       10.65       12.34      5.72 o 
  -3  -7   2        1.40        1.03      5.11 o 
  -2  -7   2      295.80      309.21      8.23 o 
  -1  -7   2       67.67       74.73      4.17 o 
   0  -7   2      369.65      350.24     16.04 o 
   1  -7   2       80.82       80.08      3.58 o 
   2  -7   2      282.04      294.37      5.27 o 
   3  -7   2       15.42       14.75      5.86 o 
   4  -7   2       15.74       17.56      6.31 o 
   5  -7   2       55.60       50.55      6.82 o 
   6  -7   2      229.27      230.62     10.20 o 
  -6  -6   2        0.50        1.95      6.43 o 
  -5  -6   2      104.43      107.37      7.81 o 
  -4  -6   2       65.02       56.82      6.08 o 
  -3  -6   2        0.74        4.03      4.60 o 
  -2  -6   2      485.78      479.14      6.80 o 
  -1  -6   2      416.26      421.75      9.09 o 
   0  -6   2       69.74       67.09      3.75 o 
   1  -6   2      203.34      222.74      5.93 o 
   2  -6   2       45.79       49.50      3.16 o 
   3  -6   2       45.65       44.33      5.47 o 
   4  -6   2       17.50       22.31      5.63 o 
   5  -6   2      594.63      583.46     13.06 o 
   6  -6   2       53.48       55.91      6.70 o 
  -7  -5   2       69.41       68.46      8.48 o 
  -6  -5   2      774.11      746.73     15.11 o 
  -5  -5   2      139.31      149.62      8.06 o 
  -4  -5   2     1262.81     1222.10     16.07 o 
  -3  -5   2      694.75      698.32     11.65 o 
  -2  -5   2      114.07      119.72      4.48 o 
  -1  -5   2        8.50        5.40      3.11 o 
   0  -5   2       19.99       14.95      2.68 o 
   1  -5   2      477.40      460.22      6.31 o 
   2  -5   2      921.80      899.98     14.68 o 
   3  -5   2     1633.64     1650.62     51.72 o 
   4  -5   2       10.84       10.97      4.42 o 
   5  -5   2       90.96      111.14      6.77 o 
   6  -5   2      137.43      147.56      7.52 o 
   7  -5   2      154.43      150.88     10.09 o 
  -8  -4   2      125.70      122.29      8.89 o 
  -7  -4   2      309.02      334.61      7.98 o 
  -6  -4   2     1011.21     1037.53     11.59 o 
  -5  -4   2       59.46       54.32      6.85 o 
  -4  -4   2       94.81       91.93      3.86 o 
  -3  -4   2        4.44        2.53      2.42 o 
  -2  -4   2     2187.41     2339.09     19.52 o 
  -1  -4   2      199.72      196.05      4.53 o 
   0  -4   2     1552.10     1649.59      9.69 o 
   1  -4   2      316.58      312.33      7.09 o 
   2  -4   2       44.21       44.07      1.94 o 
   3  -4   2      771.28      762.46      6.11 o 
   4  -4   2      298.97      328.60     16.47 o 
   5  -4   2      361.51      370.79     12.96 o 
   6  -4   2      224.41      234.11      6.69 o 
   7  -4   2        0.87        5.13      4.43 o 
   8  -4   2       72.47       75.48      9.26 o 
  -8  -3   2      302.12      311.60      8.46 o 
  -7  -3   2       48.34       46.35      4.78 o 
  -6  -3   2      104.75      106.42      4.98 o 
  -5  -3   2       10.12       12.93      3.49 o 
  -4  -3   2       90.38       93.35      7.31 o 
  -3  -3   2        2.68        4.51      1.43 o 
  -2  -3   2     2380.47     2539.42     14.86 o 
  -1  -3   2     1141.39     1151.44      6.70 o 
   0  -3   2     2015.38     1925.88      9.08 o 
   1  -3   2     2520.45     2391.49     10.56 o 
   2  -3   2      159.51      134.47      2.64 o 
   3  -3   2      513.70      567.21      4.20 o 
   4  -3   2        4.03        3.82      2.58 o 
   5  -3   2       40.25       37.60      3.48 o 
   6  -3   2      566.73      539.88      6.62 o 
   7  -3   2      108.74      115.44      6.80 o 
   8  -3   2       10.69       11.51      4.87 o 
  -8  -2   2       94.16       86.62      6.19 o 
  -7  -2   2      157.47      174.70     11.29 o 
  -6  -2   2        3.72        2.12      3.80 o 
  -5  -2   2       40.14       43.07      2.87 o 
  -4  -2   2        1.20        3.08      2.17 o 
  -3  -2   2      477.58      466.39      5.40 o 
  -2  -2   2     5433.53     6221.84     32.06 o 
  -1  -2   2    11994.45    13317.78     64.53 o 
   0  -2   2     1013.33     1059.99     23.51 o 
   1  -2   2        1.74        2.85      1.06 o 
   2  -2   2     2022.31     2278.39     22.59 o 
   3  -2   2      221.33      231.79      2.37 o 
   4  -2   2     3385.57     3576.97     14.96 o 
   5  -2   2       82.54       65.30      3.44 o 
   6  -2   2       77.47       79.73      3.44 o 
   7  -2   2       98.71       96.37      5.68 o 
   8  -2   2      490.52      442.36      9.52 o 
  -8  -1   2        1.20        3.15      4.85 o 
  -7  -1   2       15.12       13.03      4.50 o 
  -6  -1   2       39.13       42.31      4.47 o 
  -5  -1   2      796.91      799.44      6.73 o 
  -4  -1   2     2569.34     2553.06     12.34 o 
  -3  -1   2      447.75      406.55      3.96 o 
  -2  -1   2      163.70      142.16      2.81 o 
  -1  -1   2      615.51      583.35     10.88 o 
   0  -1   2     1291.54     1295.06     11.45 o 
   1  -1   2     3729.13     3867.13     25.23 o 
   2  -1   2     2099.33     2213.20      8.54 o 
   3  -1   2      635.81      776.54      6.14 o 
   4  -1   2      874.39      907.55     15.56 o 
   5  -1   2      394.05      380.86      7.96 o 
   6  -1   2     1228.87     1227.33     11.89 o 
   7  -1   2      243.42      244.80      6.87 o 
   8  -1   2      106.25      101.60      6.08 o 
  -8   0   2        6.49        1.44      4.67 o 
  -7   0   2       65.76       64.03      5.33 o 
  -6   0   2      775.10      763.48     23.26 o 
  -5   0   2      148.99      147.94      3.43 o 
  -4   0   2      751.28      749.55      5.62 o 
  -3   0   2     1039.12     1033.81     11.56 o 
  -2   0   2      922.66      932.35      6.86 o 
  -1   0   2      288.67      319.29      4.03 o 
   1   0   2      658.59      645.74      9.61 o 
   2   0   2     2271.78     2448.29     27.85 o 
   3   0   2      434.71      377.16      5.25 o 
   4   0   2      172.03      153.61      3.01 o 
   5   0   2     1333.09     1389.59     15.31 o 
   6   0   2      129.65      139.16      5.28 o 
   7   0   2       35.27       34.17      4.72 o 
   8   0   2      136.18      135.64      6.46 o 
  -8   1   2      333.57      347.89     12.81 o 
  -7   1   2      118.55      122.14     20.20 o 
  -6   1   2       31.80       27.08      6.80 o 
  -5   1   2      520.33      523.71      7.53 o 
  -4   1   2      690.45      668.78      4.08 o 
  -3   1   2       12.33        6.12      1.18 o 
  -2   1   2      428.25      374.56      5.47 o 
  -1   1   2     1838.79     1997.01     10.46 o 
   0   1   2      150.69      143.92      3.67 o 
   1   1   2      273.97      220.52      3.32 o 
   2   1   2      201.99      231.62      9.84 o 
   3   1   2      319.19      356.70      3.50 o 
   4   1   2       56.70       38.84      2.15 o 
   5   1   2      624.02      595.89      7.76 o 
   6   1   2     1397.73     1352.83     31.28 o 
   7   1   2       16.62       15.23      4.25 o 
   8   1   2        2.12        1.40      4.73 o 
  -8   2   2      181.65      195.82      7.34 o 
  -7   2   2      263.33      271.95      7.27 o 
  -6   2   2        1.04       -1.99      3.73 o 
  -5   2   2      171.36      172.71     11.77 o 
  -4   2   2     1482.93     1517.88     17.59 o 
  -3   2   2     1035.81     1167.81     17.26 o 
  -2   2   2     1704.09     1825.57     18.13 o 
  -1   2   2      539.55      618.22     12.53 o 
   0   2   2      680.23      673.30      7.21 o 
   1   2   2       95.79       98.13      2.42 o 
   2   2   2      688.42      789.90      5.38 o 
   3   2   2     2354.38     2561.99     27.59 o 
   4   2   2     3074.46     3238.38     15.29 o 
   5   2   2       66.40       80.56      4.09 o 
   6   2   2      149.56      146.53      5.31 o 
   7   2   2        7.11        7.34      4.29 o 
   8   2   2       41.24       37.07      5.02 o 
  -8   3   2       79.04       75.94      5.76 o 
  -7   3   2      159.66      163.98      6.24 o 
  -6   3   2      575.67      580.91      8.92 o 
  -5   3   2      242.87      253.26      5.79 o 
  -4   3   2        3.91        5.44      1.65 o 
  -3   3   2      168.34      161.24      3.49 o 
  -2   3   2      622.24      648.90      5.53 o 
  -1   3   2      752.37      766.77      7.32 o 
   0   3   2       79.87       77.18      1.37 o 
   1   3   2     3659.55     3898.03      8.86 o 
   2   3   2      777.70      689.25      5.67 o 
   3   3   2       11.97        3.15      2.14 o 
   4   3   2      255.26      246.22      4.82 o 
   5   3   2      218.57      233.88     13.41 o 
   6   3   2      480.91      483.67      8.05 o 
   7   3   2       62.46       65.57      5.04 o 
   8   3   2        0.66        0.97      4.89 o 
  -8   4   2       99.78       77.35      5.87 o 
  -7   4   2       28.30       18.19      4.54 o 
  -6   4   2       20.20       16.32      3.99 o 
  -5   4   2      169.05      177.86      5.78 o 
  -4   4   2       25.46       22.41      2.20 o 
  -3   4   2      355.15      338.59      8.68 o 
  -2   4   2      117.28      120.23      8.86 o 
  -1   4   2     4196.22     4778.17     14.71 o 
   0   4   2      177.32      173.92      2.43 o 
   1   4   2     1721.94     1714.70     11.92 o 
   2   4   2        9.71        6.73      1.54 o 
   3   4   2      209.30      202.12      5.61 o 
   4   4   2      203.64      209.62      4.00 o 
   5   4   2       11.18       13.45      3.25 o 
   6   4   2       23.31       16.10      3.73 o 
   7   4   2      477.16      499.43      8.99 o 
   8   4   2      237.08      238.72     11.67 o 
  -7   5   2       12.05        3.11      6.25 o 
  -6   5   2       10.77       10.87      5.97 o 
  -5   5   2       49.51       51.38      5.09 o 
  -4   5   2       61.35       54.25      3.35 o 
  -3   5   2      130.26      131.25      5.71 o 
  -2   5   2     1834.31     1816.44     25.33 o 
  -1   5   2     3179.52     3296.86     20.27 o 
   0   5   2      201.91      190.99      3.28 o 
   1   5   2       76.60       93.88      2.71 o 
   2   5   2       14.68       11.03      2.47 o 
   3   5   2        2.13        2.67      1.90 o 
   4   5   2      377.29      387.90      4.77 o 
   5   5   2      604.21      645.95      8.37 o 
   6   5   2      195.23      202.16      6.06 o 
   7   5   2       78.96       85.18     10.91 o 
  -7   6   2        4.30        7.53      7.09 o 
  -6   6   2       93.86       93.39      7.93 o 
  -5   6   2       41.71       41.74      5.55 o 
  -4   6   2     1623.85     1655.11     18.68 o 
  -3   6   2      621.74      633.22     16.06 o 
  -2   6   2      153.41      155.38     13.87 o 
  -1   6   2        3.36        2.58      2.43 o 
   0   6   2      253.00      268.98      5.76 o 
   1   6   2       23.64       29.69      2.53 o 
   2   6   2      421.20      433.30      8.26 o 
   3   6   2       93.46      108.97      4.05 o 
   4   6   2      162.50      169.56      6.91 o 
   5   6   2      188.31      183.62      7.99 o 
   6   6   2      326.03      310.58     10.24 o 
   7   6   2        1.49        0.28      5.53 o 
  -5   7   2      179.83      165.14      8.16 o 
  -4   7   2      160.27      167.51      8.45 o 
  -3   7   2      561.57      567.32      8.34 o 
  -2   7   2       56.39       62.55      4.33 o 
  -1   7   2      344.19      353.19      9.06 o 
   0   7   2       32.68       28.34      2.83 o 
   1   7   2        1.19        2.93      2.57 o 
   2   7   2        4.80        7.61      2.68 o 
   3   7   2      713.80      681.07     22.50 o 
   4   7   2      893.26      886.33     14.27 o 
   5   7   2        2.49        4.30      5.04 o 
  -5   8   2      221.87      214.04      9.57 o 
  -4   8   2       32.94       33.72      6.84 o 
  -3   8   2      412.00      441.43      8.25 o 
  -2   8   2       35.40       37.96      4.37 o 
  -1   8   2        9.08       16.33      4.32 o 
   0   8   2        5.09        6.58      4.64 o 
   1   8   2      813.82      752.44     36.09 o 
   2   8   2      108.97       96.44      5.17 o 
   3   8   2       21.32        9.03      3.96 o 
   4   8   2       85.73       88.98      8.40 o 
   5   8   2       33.76       26.95      6.83 o 
  -4   9   2      155.74      161.08      9.36 o 
  -3   9   2       33.56       39.93      6.86 o 
  -2   9   2       86.54       81.51      8.23 o 
  -1   9   2      233.32      240.56      7.40 o 
   0   9   2       13.13        6.34      4.31 o 
   1   9   2        2.11        3.89      4.44 o 
   2   9   2       67.18       64.39      5.20 o 
   3   9   2        0.45       -0.13      6.98 o 
   4   9   2       52.22       65.81      8.57 o 
  -2  10   2       28.46       24.02      5.07 o 
  -1  10   2       55.10       45.45      5.41 o 
   0  10   2       64.85       65.48      5.82 o 
   1  10   2        1.43       -0.37      4.77 o 
   2  10   2       82.98       89.69      7.03 o 
  -1 -10   3      167.75      181.12      9.62 o 
   0 -10   3      242.33      275.07      6.64 o 
   1 -10   3       18.17        9.21      3.79 o 
  -3  -9   3      143.86      143.33      8.85 o 
  -2  -9   3       63.24       79.06      7.62 o 
  -1  -9   3      164.03      146.63     20.44 o 
   0  -9   3       17.35       15.77      3.72 o 
   1  -9   3       39.72       31.59      3.97 o 
   2  -9   3      199.42      182.37      6.88 o 
   3  -9   3        5.69        6.10      6.19 o 
  -5  -8   3       83.38       83.29      8.32 o 
  -4  -8   3       31.50       26.45      6.56 o 
  -3  -8   3       37.76       42.96      6.60 o 
  -2  -8   3       41.62       41.50      6.54 o 
  -1  -8   3        4.99        8.00      3.66 o 
   0  -8   3       16.26       13.26      3.87 o 
   1  -8   3       59.20       60.36      4.02 o 
   2  -8   3      105.75      111.78      4.53 o 
   3  -8   3       34.32       27.20      6.22 o 
   4  -8   3      393.90      410.79     12.55 o 
   5  -8   3      155.69      168.57     10.02 o 
  -6  -7   3       25.04       34.00      6.95 o 
  -5  -7   3       54.34       65.44      7.42 o 
  -4  -7   3      151.76      152.04      8.62 o 
  -3  -7   3        6.85        3.81      5.66 o 
  -2  -7   3        4.86        4.20      5.11 o 
  -1  -7   3       45.45       48.24      4.74 o 
   0  -7   3        4.98        3.23      3.37 o 
   1  -7   3      131.95      138.49     10.92 o 
   2  -7   3     1250.38     1292.41      9.95 o 
   3  -7   3        2.29       -2.84      5.62 o 
   4  -7   3        2.74        1.14      5.76 o 
   5  -7   3      306.03      302.06     10.78 o 
   6  -7   3      123.39      115.84      8.75 o 
  -6  -6   3        0.50        3.07      6.03 o 
  -5  -6   3        6.62        9.55      6.29 o 
  -4  -6   3       76.31       83.02      6.86 o 
  -3  -6   3      132.52      136.01      7.04 o 
  -2  -6   3      579.75      582.62     17.99 o 
  -1  -6   3      472.91      480.69      6.99 o 
   0  -6   3     1887.47     1946.99     42.12 o 
   1  -6   3       47.63       48.93      3.81 o 
   2  -6   3      182.91      192.15      4.25 o 
   3  -6   3      467.75      490.95     11.26 o 
   4  -6   3       36.35       35.75      6.13 o 
   5  -6   3       70.44       68.50      6.55 o 
   6  -6   3      111.12      117.16      8.26 o 
   7  -6   3      172.27      175.54      9.35 o 
  -7  -5   3       49.85       54.90      7.35 o 
  -6  -5   3       33.82       37.20      6.94 o 
  -5  -5   3       48.29       36.96      6.09 o 
  -4  -5   3      554.69      572.73     11.98 o 
  -3  -5   3     1704.11     1683.34     18.14 o 
  -2  -5   3     2565.31     2568.93     14.88 o 
  -1  -5   3       43.55       30.06      3.30 o 
   0  -5   3      503.28      492.22      6.49 o 
   1  -5   3       79.08       81.16      3.69 o 
   2  -5   3      332.54      319.67      8.45 o 
   3  -5   3      126.41      112.86      6.38 o 
   4  -5   3      596.71      579.87     11.50 o 
   5  -5   3      100.28      100.36      6.71 o 
   6  -5   3       70.30       65.41      6.35 o 
  -8  -4   3      241.30      236.20     10.58 o 
  -7  -4   3        4.27        2.11      5.62 o 
  -6  -4   3       31.41       30.05      4.37 o 
  -5  -4   3       85.33       92.49      7.99 o 
  -4  -4   3       85.49       88.52      3.90 o 
  -3  -4   3      428.00      434.25     15.04 o 
  -2  -4   3     2775.57     3155.60     42.57 o 
  -1  -4   3      548.53      561.43      7.29 o 
   0  -4   3      239.63      231.02      4.28 o 
   1  -4   3      268.25      252.42      4.60 o 
   2  -4   3      304.75      316.97      5.66 o 
   3  -4   3      300.17      307.95      3.66 o 
   4  -4   3       87.17       83.91      3.57 o 
   5  -4   3       27.81       21.41      3.27 o 
   6  -4   3       27.10       30.78      3.74 o 
   7  -4   3      231.66      220.73     10.56 o 
  -8  -3   3        1.68        7.51      4.79 o 
  -7  -3   3        1.33        0.54      4.16 o 
  -6  -3   3       27.29       30.30      4.39 o 
  -5  -3   3      765.70      794.20     13.22 o 
  -4  -3   3      344.71      358.97     10.32 o 
  -3  -3   3      240.37      228.53     12.73 o 
  -2  -3   3      615.37      631.46      4.29 o 
  -1  -3   3     4273.72     4378.54     70.20 o 
   0  -3   3      270.62      203.56      2.12 o 
   1  -3   3      141.26      116.55      2.46 o 
   2  -3   3       72.23       89.66      3.19 o 
   3  -3   3       29.80       23.46      1.69 o 
   4  -3   3       89.83       88.35      3.56 o 
   5  -3   3      562.29      560.90     10.31 o 
   6  -3   3        6.03        3.77      3.08 o 
   7  -3   3      633.07      604.38     10.05 o 
   8  -3   3      194.85      171.66      7.13 o 
  -8  -2   3       41.54       42.18      5.37 o 
  -7  -2   3      589.52      594.02      9.93 o 
  -6  -2   3      208.44      206.04     11.59 o 
  -5  -2   3      127.58      134.43      4.03 o 
  -4  -2   3      371.01      399.69      4.87 o 
  -3  -2   3      550.54      528.31      5.78 o 
  -2  -2   3      553.68      495.25      3.44 o 
  -1  -2   3     1647.90     1876.08      8.41 o 
   0  -2   3     3054.67     3204.32     12.45 o 
   1  -2   3     1360.14     1509.42      9.30 o 
   2  -2   3       38.85       31.81      1.99 o 
   3  -2   3      244.14      297.33      2.56 o 
   4  -2   3      250.99      252.73      4.78 o 
   5  -2   3     1172.26     1232.33     19.49 o 
   6  -2   3     1219.35     1254.18     11.61 o 
   7  -2   3      131.56      142.30      6.10 o 
   8  -2   3      101.76       71.31      6.09 o 
  -8  -1   3        1.65       -2.50      4.73 o 
  -7  -1   3        4.18        0.33      4.19 o 
  -6  -1   3      650.87      692.31      9.59 o 
  -5  -1   3      526.68      495.56      5.66 o 
  -4  -1   3      615.30      591.64      7.17 o 
  -3  -1   3      727.33      749.07     15.63 o 
  -2  -1   3     1171.10     1021.60      6.70 o 
  -1  -1   3     2626.04     3050.22      7.35 o 
   0  -1   3     2343.12     2357.72     10.21 o 
   1  -1   3      463.41      524.44      2.68 o 
   2  -1   3      315.15      331.42      3.90 o 
   3  -1   3      115.42       86.21      2.76 o 
   4  -1   3     2605.43     2722.16     15.74 o 
   5  -1   3     1044.35     1052.44     16.23 o 
   6  -1   3       36.60       27.42      2.88 o 
   7  -1   3       20.87       14.63      4.39 o 
   8  -1   3       99.42       96.75      6.32 o 
  -8   0   3      485.76      521.22     26.99 o 
  -7   0   3       58.01       53.86      5.12 o 
  -6   0   3       82.20       76.87      4.74 o 
  -5   0   3      738.46      793.54      7.83 o 
  -4   0   3      137.65      141.58      3.05 o 
  -3   0   3      685.56      687.05     10.64 o 
  -2   0   3       11.88       10.07      1.82 o 
  -1   0   3       52.20       60.90      1.99 o 
   0   0   3      133.66      119.70      2.56 o 
   1   0   3      273.65      274.79      3.01 o 
   2   0   3     2513.47     2610.03     17.43 o 
   3   0   3     4464.35     4901.90     18.31 o 
   4   0   3      213.13      263.97      3.72 o 
   5   0   3      295.94      307.99      5.37 o 
   6   0   3       92.79      105.76      9.22 o 
   7   0   3       72.87       81.37      9.12 o 
   8   0   3      111.17       97.32      6.30 o 
  -8   1   3        1.74        5.38      4.78 o 
  -7   1   3      236.31      250.42      7.11 o 
  -6   1   3       30.15       29.73      4.10 o 
  -5   1   3      280.62      277.38      4.32 o 
  -4   1   3       31.24       27.63      2.20 o 
  -3   1   3      494.92      456.27      8.42 o 
  -2   1   3       16.89       12.72      1.38 o 
  -1   1   3      153.84      107.90      1.65 o 
   0   1   3     4378.59     4602.75      9.81 o 
   1   1   3     3226.55     3604.24      8.98 o 
   2   1   3      234.22      279.83      2.44 o 
   3   1   3      798.00      813.52      9.67 o 
   4   1   3       11.87        8.35      1.89 o 
   5   1   3      376.92      380.51      5.63 o 
   6   1   3      222.26      221.71      9.69 o 
   7   1   3      248.31      242.88      6.89 o 
   8   1   3       56.64       61.22      5.68 o 
  -8   2   3      220.30      221.73      7.94 o 
  -7   2   3      104.67      101.82      5.60 o 
  -6   2   3       12.11        7.23      3.72 o 
  -5   2   3      693.32      672.68     10.08 o 
  -4   2   3      365.49      367.40      3.44 o 
  -3   2   3     1213.45     1301.65     18.51 o 
  -2   2   3    11723.17    13907.06     89.63 o 
  -1   2   3      752.76      707.54      8.32 o 
   0   2   3      143.06      161.95      2.23 o 
   1   2   3        5.46        8.18      1.06 o 
   2   2   3      143.85      122.91      3.56 o 
   3   2   3      190.13      175.94      4.18 o 
   4   2   3      648.46      683.09      7.18 o 
   5   2   3      659.52      687.92     16.90 o 
   6   2   3      623.61      632.20     23.64 o 
   7   2   3      137.91      141.45      9.02 o 
   8   2   3       28.63       23.98      4.92 o 
  -8   3   3        2.64        2.47      4.85 o 
  -7   3   3       22.00       13.43      4.48 o 
  -6   3   3      212.34      211.44     11.15 o 
  -5   3   3      585.92      634.64      8.68 o 
  -4   3   3      462.40      497.33      7.18 o 
  -3   3   3      132.07      144.84      3.25 o 
  -2   3   3     2216.23     2277.88     10.17 o 
  -1   3   3     1463.05     1562.50      8.71 o 
   0   3   3      404.44      347.52      3.58 o 
   1   3   3       76.92       66.18      1.67 o 
   2   3   3      148.30      143.65      2.39 o 
   3   3   3      296.99      303.53      4.42 o 
   4   3   3     1483.40     1516.64     10.43 o 
   5   3   3      300.09      301.91      6.02 o 
   6   3   3       11.97       10.32      3.88 o 
   7   3   3       99.75       97.09      5.43 o 
   8   3   3      346.23      349.02      8.70 o 
  -8   4   3        7.23        4.70      4.97 o 
  -7   4   3      415.27      426.69     11.28 o 
  -6   4   3        1.62        3.35      4.16 o 
  -5   4   3      205.89      202.99      8.30 o 
  -4   4   3      329.88      341.62      7.61 o 
  -3   4   3     1243.47     1271.08      8.95 o 
  -2   4   3      213.67      207.71      4.04 o 
  -1   4   3     1637.03     1746.61      9.96 o 
   0   4   3       44.78       62.55      1.51 o 
   1   4   3      244.98      210.63      2.31 o 
   2   4   3     2045.08     2167.20     18.21 o 
   3   4   3      999.87     1014.94     11.78 o 
   4   4   3       19.71       21.89      2.86 o 
   5   4   3      283.52      283.33      5.82 o 
   6   4   3      187.10      194.90      7.61 o 
   7   4   3       24.33       24.06      4.38 o 
   8   4   3      291.86      306.87     14.19 o 
  -7   5   3      113.07      116.07      8.45 o 
  -6   5   3      213.72      197.54      9.20 o 
  -5   5   3      106.94       98.74      3.56 o 
  -4   5   3      251.32      261.23      4.20 o 
  -3   5   3      336.99      362.20      7.51 o 
  -2   5   3      292.90      268.74      8.56 o 
  -1   5   3      712.62      662.23      7.26 o 
   0   5   3     2519.99     2574.10     14.17 o 
   1   5   3       47.65       49.99      1.64 o 
   2   5   3      323.44      349.88      3.42 o 
   3   5   3      713.53      723.70     12.17 o 
   4   5   3       26.96       30.75      2.46 o 
   5   5   3      625.22      643.60      8.53 o 
   6   5   3      158.40      171.49      5.65 o 
   7   5   3       13.06       17.77      4.32 o 
   8   5   3        0.60       -0.06      6.46 o 
  -7   6   3       84.05       73.63      7.60 o 
  -6   6   3      111.15      107.00      7.91 o 
  -5   6   3      150.95      136.71      7.16 o 
  -4   6   3     1050.58     1100.66     10.40 o 
  -3   6   3      650.67      674.07     10.30 o 
  -2   6   3     1095.74     1144.63     34.70 o 
  -1   6   3      252.33      261.94      5.67 o 
   0   6   3       29.08       25.63      2.53 o 
   1   6   3       83.71       89.83      5.61 o 
   2   6   3        1.06        1.14      2.34 o 
   3   6   3     1337.12     1345.04      8.96 o 
   4   6   3      449.28      459.05      5.83 o 
   5   6   3        7.88        8.06      4.76 o 
   6   6   3       23.44       29.47      5.65 o 
  -5   7   3      602.70      616.70     13.23 o 
  -4   7   3      255.35      251.27      9.14 o 
  -3   7   3        5.31        7.69      3.61 o 
  -2   7   3      545.74      530.03     17.43 o 
  -1   7   3       32.77       34.19      4.00 o 
   0   7   3        4.95        5.70      3.92 o 
   1   7   3      415.60      375.86     19.85 o 
   2   7   3       37.11       39.97      3.99 o 
   3   7   3       16.37       10.78      3.62 o 
   4   7   3      667.96      658.33     13.77 o 
   5   7   3      164.52      144.16      8.07 o 
  -5   8   3       41.33       35.57      6.52 o 
  -4   8   3      448.03      433.54     12.26 o 
  -3   8   3       18.14       21.86      4.06 o 
  -2   8   3       17.09       14.35      4.09 o 
  -1   8   3      202.12      190.47     10.49 o 
   0   8   3        4.81        6.42      3.89 o 
   1   8   3      186.25      197.28      6.41 o 
   2   8   3      120.21      132.48      5.59 o 
   3   8   3       43.64       39.65      4.48 o 
   4   8   3       10.10       14.88      6.39 o 
   5   8   3       90.39       98.95      8.35 o 
  -4   9   3        4.17        1.38      5.83 o 
  -3   9   3      158.65      157.39      6.36 o 
  -2   9   3      101.56      114.57      5.79 o 
  -1   9   3      193.99      200.40     15.90 o 
   0   9   3        5.93        4.96      4.39 o 
   1   9   3       12.80        8.78      4.55 o 
   2   9   3       10.80       12.44      4.70 o 
   3   9   3      222.14      229.65     15.83 o 
   4   9   3        0.41        0.68      7.09 o 
   5   9   3       52.66       47.75      7.57 o 
  -2  10   3        1.55        0.27      4.79 o 
  -1  10   3        1.79       -0.12      4.98 o 
   0  10   3       90.32       81.22      7.04 o 
   1  10   3       60.47       56.00      5.45 o 
   2  10   3       86.17       88.90      6.07 o 
   0 -10   4       11.33        7.40      6.15 o 
   1 -10   4       11.72       15.45      7.42 o 
  -3  -9   4       28.29       22.45      6.73 o 
  -2  -9   4        9.89       14.58      6.64 o 
  -1  -9   4        8.93       10.20      5.95 o 
   0  -9   4       20.01       24.59      4.57 o 
   1  -9   4      357.97      358.88      6.89 o 
   2  -9   4       40.15       36.97      5.05 o 
   3  -9   4       23.44       17.73      7.32 o 
  -4  -8   4       68.12       64.85      7.82 o 
  -3  -8   4       15.51        3.94      5.81 o 
  -2  -8   4       56.42       52.81      6.67 o 
  -1  -8   4      222.39      220.76     15.27 o 
   0  -8   4       30.06       30.13      4.26 o 
   1  -8   4       13.93       12.30      4.18 o 
   2  -8   4      377.07      395.65      8.30 o 
   3  -8   4       42.55       44.71      6.83 o 
   4  -8   4       38.78       42.41      7.84 o 
  -5  -7   4        0.49       -2.33      6.51 o 
  -4  -7   4      138.06      116.67      7.94 o 
  -3  -7   4      115.54      110.63      7.47 o 
  -2  -7   4      138.95      129.74      7.66 o 
  -1  -7   4      413.37      421.55     22.28 o 
   0  -7   4      853.87      860.67     15.03 o 
   1  -7   4      364.40      377.59      9.04 o 
   2  -7   4       55.69       53.86      3.67 o 
   3  -7   4      287.53      289.43     10.00 o 
   4  -7   4       63.33       60.61      6.82 o 
   5  -7   4       18.63       12.36      6.55 o 
   6  -7   4       68.02       70.34      7.76 o 
  -6  -6   4        1.31       -0.77      6.75 o 
  -5  -6   4       40.53       34.51      6.52 o 
  -4  -6   4       13.44       10.11      6.07 o 
  -3  -6   4     1750.18     1677.43     19.68 o 
  -2  -6   4     1575.01     1548.43     18.15 o 
  -1  -6   4       25.15       27.32      3.38 o 
   0  -6   4      298.77      286.40      6.81 o 
   1  -6   4      403.84      426.84     10.88 o 
   2  -6   4      373.39      373.74      6.97 o 
   3  -6   4      239.42      222.42      8.39 o 
   4  -6   4      115.90      117.45      7.55 o 
   5  -6   4       34.01       26.34      6.56 o 
   6  -6   4       13.15        3.85      6.16 o 
   7  -6   4       66.71       74.56      7.31 o 
  -7  -5   4        1.29       -5.57      7.08 o 
  -6  -5   4       10.49       11.67      6.70 o 
  -5  -5   4       66.68       59.60      6.84 o 
  -4  -5   4      720.29      717.53     13.40 o 
  -3  -5   4       49.66       46.51      5.79 o 
  -2  -5   4      849.53      863.61     34.46 o 
  -1  -5   4      299.13      290.28      5.35 o 
   0  -5   4      665.41      634.22      7.36 o 
   1  -5   4        3.84        3.97      3.04 o 
   2  -5   4       63.83       59.77      3.81 o 
   3  -5   4       61.20       58.44      5.62 o 
   4  -5   4      503.09      475.85     10.92 o 
   5  -5   4      142.76      132.86      7.60 o 
   6  -5   4      518.13      514.62     12.56 o 
   7  -5   4       14.40        3.51      5.59 o 
  -7  -4   4       14.09        9.61      4.58 o 
  -6  -4   4      275.35      291.45      7.18 o 
  -5  -4   4      237.27      241.53     13.71 o 
  -4  -4   4      313.63      312.02     19.79 o 
  -3  -4   4      145.33      141.80      9.55 o 
  -2  -4   4     1004.88     1047.22      7.97 o 
  -1  -4   4     1084.62     1123.50      8.32 o 
   0  -4   4      248.97      233.55      4.59 o 
   1  -4   4        3.84        5.11      2.65 o 
   2  -4   4      317.18      303.01      5.39 o 
   3  -4   4      598.27      606.02     10.64 o 
   4  -4   4      371.46      364.42      5.82 o 
   5  -4   4       19.96       20.74      3.25 o 
   6  -4   4       80.92       82.48      6.32 o 
   7  -4   4       11.20       12.75      4.27 o 
  -8  -3   4       48.66       60.49      7.74 o 
  -7  -3   4      658.86      657.98     10.61 o 
  -6  -3   4      120.65      117.74     11.85 o 
  -5  -3   4       97.47       94.91      4.60 o 
  -4  -3   4       47.89       48.14      2.99 o 
  -3  -3   4      622.66      607.88      6.72 o 
  -2  -3   4      217.24      254.29      3.20 o 
  -1  -3   4     5325.33     5646.35     15.91 o 
   0  -3   4      122.15      113.91      2.03 o 
   1  -3   4      207.56      179.73      4.48 o 
   2  -3   4      780.05      861.85     10.29 o 
   3  -3   4      133.12      126.46      6.29 o 
   4  -3   4      556.35      569.44     16.64 o 
   5  -3   4      477.20      505.01      9.88 o 
   6  -3   4      282.39      290.39      6.70 o 
   7  -3   4       21.07       27.36      6.84 o 
   8  -3   4       79.52       68.35      5.61 o 
  -8  -2   4        3.37        6.13      4.77 o 
  -7  -2   4        2.99        6.56      4.46 o 
  -6  -2   4      467.80      493.39     10.53 o 
  -5  -2   4       34.77       33.03      2.97 o 
  -4  -2   4      430.29      401.21      6.82 o 
  -3  -2   4     1347.59     1422.39      9.87 o 
  -2  -2   4       80.92       85.78      2.65 o 
  -1  -2   4        7.41       19.62      1.56 o 
   0  -2   4        5.77        8.43      1.15 o 
   1  -2   4      275.26      271.79      3.77 o 
   2  -2   4     1518.69     1486.63     14.67 o 
   3  -2   4        1.65        7.35      2.23 o 
   4  -2   4      727.20      772.31      7.67 o 
   5  -2   4      132.55      144.47      4.54 o 
   6  -2   4        4.55        5.64      2.85 o 
   7  -2   4      358.58      386.11     10.99 o 
   8  -2   4      235.33      236.53     11.50 o 
  -8  -1   4      252.08      245.38      8.99 o 
  -7  -1   4      311.63      315.88      7.98 o 
  -6  -1   4      218.76      209.37      6.34 o 
  -5  -1   4      222.90      234.02      4.36 o 
  -4  -1   4     1165.78     1188.66     10.48 o 
  -3  -1   4      189.95      151.66      3.62 o 
  -2  -1   4       97.64       78.98      2.71 o 
  -1  -1   4        1.45        4.34      1.07 o 
   0  -1   4     1022.53      905.99      3.61 o 
   1  -1   4     2767.60     2896.47     12.20 o 
   2  -1   4     1073.57     1055.26     14.74 o 
   3  -1   4      544.77      517.51      5.54 o 
   4  -1   4     1411.78     1352.85     16.59 o 
   5  -1   4      375.10      368.06      5.11 o 
   6  -1   4      511.55      544.39      6.44 o 
   7  -1   4       19.63       23.08      4.76 o 
   8  -1   4       36.06       30.35      5.11 o 
  -8   0   4       53.94       62.19      5.68 o 
  -7   0   4       25.02       21.82      4.85 o 
  -6   0   4        8.62        9.20      4.01 o 
  -5   0   4      882.55      880.86      7.26 o 
  -4   0   4        4.20        6.67      2.15 o 
  -3   0   4     1449.81     1481.45     18.13 o 
  -2   0   4      410.13      439.29      8.06 o 
  -1   0   4      533.55      528.77      3.46 o 
   0   0   4      217.12      218.45      5.31 o 
   1   0   4     3689.04     4117.86     16.99 o 
   2   0   4     1915.82     1874.11      8.68 o 
   3   0   4      315.85      296.76      4.29 o 
   4   0   4      835.97      819.27      8.43 o 
   5   0   4      129.73      147.33      4.25 o 
   6   0   4      158.36      149.21      5.45 o 
   7   0   4       16.76       17.52      4.41 o 
   8   0   4       59.89       63.67      5.49 o 
  -8   1   4      184.82      182.51      7.74 o 
  -7   1   4      412.01      420.13      8.66 o 
  -6   1   4      215.14      220.09     17.05 o 
  -5   1   4       18.53       16.85      2.52 o 
  -4   1   4        5.54        7.16      2.36 o 
  -3   1   4     1842.73     1912.95     36.97 o 
  -2   1   4     1110.58     1113.37     11.40 o 
  -1   1   4     1812.72     1881.93      8.32 o 
   0   1   4        5.45       14.33      1.86 o 
   1   1   4     2122.61     1908.57     16.95 o 
   2   1   4      820.39      791.44     18.23 o 
   3   1   4      450.52      435.32      5.84 o 
   4   1   4      747.64      735.55      5.82 o 
   5   1   4      536.70      539.90      5.68 o 
   6   1   4       19.13       13.20      5.36 o 
   7   1   4       66.52       64.37      5.18 o 
   8   1   4        1.02        1.68      4.94 o 
  -8   2   4       36.72       29.51      5.75 o 
  -7   2   4        4.83        5.71      4.41 o 
  -6   2   4      120.07      129.78      6.28 o 
  -5   2   4       13.00       17.62      2.99 o 
  -4   2   4      504.74      513.19     10.04 o 
  -3   2   4       25.59       22.15      1.58 o 
  -2   2   4     1962.72     2113.76      7.15 o 
  -1   2   4     6027.61     6582.98     15.29 o 
   0   2   4     1138.61     1161.96      6.17 o 
   1   2   4        3.94        4.07      0.99 o 
   2   2   4      619.36      591.77      9.04 o 
   3   2   4       47.29       39.28      1.78 o 
   4   2   4       95.34       98.17      3.59 o 
   5   2   4      688.83      677.61     12.45 o 
   6   2   4      115.97      119.21      7.73 o 
   7   2   4      798.40      806.34     53.00 o 
   8   2   4       61.99       56.42      5.43 o 
  -8   3   4        1.04        1.68      4.60 o 
  -7   3   4       29.01       27.56      5.74 o 
  -6   3   4      218.75      211.79      6.30 o 
  -5   3   4        1.14        2.42      3.45 o 
  -4   3   4      780.64      774.87     12.72 o 
  -3   3   4     4012.09     4090.60     35.36 o 
  -2   3   4     1105.00     1202.24     14.38 o 
  -1   3   4      221.68      191.59      6.33 o 
   0   3   4       17.14       12.10      0.99 o 
   1   3   4     1364.25     1482.99     15.17 o 
   2   3   4     2437.82     2721.22     24.33 o 
   3   3   4     1067.30     1067.55      9.05 o 
   4   3   4      479.43      474.36      4.77 o 
   5   3   4      119.52      119.90      6.76 o 
   6   3   4      339.60      362.22      7.17 o 
   7   3   4       34.93       35.17      4.70 o 
   8   3   4       68.18       71.08      5.57 o 
  -8   4   4        0.92        1.23      4.88 o 
  -7   4   4       12.57        7.28      4.48 o 
  -6   4   4      185.53      189.36     13.43 o 
  -5   4   4     1780.08     1854.77     13.70 o 
  -4   4   4      290.13      316.93      3.91 o 
  -3   4   4     1165.09     1216.63     20.43 o 
  -2   4   4        2.16        4.93      2.36 o 
  -1   4   4        1.50        5.11      2.22 o 
   0   4   4     1613.08     1715.76     11.12 o 
   1   4   4       66.79       51.13      1.63 o 
   2   4   4      290.89      264.21      4.48 o 
   3   4   4      203.81      203.37      3.26 o 
   4   4   4      976.68     1008.21      7.12 o 
   5   4   4      225.34      229.86     11.91 o 
   6   4   4      118.17      108.44      4.82 o 
   7   4   4       50.98       51.95      4.92 o 
   8   4   4        0.91        2.15      4.49 o 
  -7   5   4       86.47       79.39      7.48 o 
  -6   5   4      344.28      342.73      7.51 o 
  -5   5   4     1108.70     1120.40     11.00 o 
  -4   5   4       97.65       99.35      3.18 o 
  -3   5   4      435.31      433.44      6.27 o 
  -2   5   4      241.67      238.66      4.98 o 
  -1   5   4        6.82       13.61      2.94 o 
   0   5   4       11.64        3.98      1.24 o 
   1   5   4      404.23      389.60      5.15 o 
   2   5   4      472.03      491.49      6.62 o 
   3   5   4     1374.61     1418.51     11.96 o 
   4   5   4      185.20      192.48      3.96 o 
   5   5   4       80.80       89.36      4.12 o 
   6   5   4      161.82      150.44      5.32 o 
   7   5   4      324.91      318.78     11.07 o 
   8   5   4        3.81        4.64      6.60 o 
  -5   6   4      510.26      528.29     10.39 o 
  -4   6   4      144.63      147.75      5.44 o 
  -3   6   4        2.79        2.57      3.15 o 
  -2   6   4      240.22      251.12      6.59 o 
  -1   6   4      383.92      356.45      8.52 o 
   0   6   4      169.34      161.82      4.86 o 
   1   6   4       93.36       84.63      4.25 o 
   2   6   4       76.22       78.21      4.27 o 
   3   6   4       94.61       92.15      4.37 o 
   4   6   4      311.03      285.24      6.10 o 
  -5   7   4       11.60        4.84      5.10 o 
  -4   7   4      347.76      356.11      7.16 o 
  -3   7   4      271.87      284.32     23.33 o 
  -2   7   4       91.14       83.78     10.40 o 
  -1   7   4        5.31        6.13      3.71 o 
   0   7   4      294.67      286.11     11.95 o 
   1   7   4       12.09       11.64      3.80 o 
   2   7   4      620.72      611.48      9.20 o 
   3   7   4      174.71      158.06     12.17 o 
   4   7   4       37.52       34.62      4.16 o 
   5   7   4       12.30        2.75      5.77 o 
  -5   8   4      141.70      107.45      7.73 o 
  -4   8   4       90.33       91.08      7.33 o 
  -3   8   4       48.04       49.36      4.63 o 
  -2   8   4       94.66       90.90     10.83 o 
  -1   8   4       27.46       26.53      4.30 o 
   0   8   4      143.15      144.05      5.80 o 
   1   8   4      109.37       97.05      5.12 o 
   2   8   4      107.84      100.65      5.32 o 
   3   8   4       15.50       17.73      4.13 o 
   4   8   4       42.38       32.06      7.08 o 
   5   8   4       35.01       27.06      6.55 o 
  -4   9   4       28.46       18.31      6.20 o 
  -3   9   4      126.59      133.73      6.26 o 
  -2   9   4        0.88        3.84      4.30 o 
  -1   9   4       42.69       43.70      6.65 o 
   0   9   4      125.87      108.03      5.87 o 
   1   9   4       87.36       93.66     11.78 o 
   2   9   4        0.83       -0.85      4.71 o 
   3   9   4       45.58       51.65      7.63 o 
   4   9   4        8.82        4.10      7.23 o 
   5   9   4       12.18        8.64      6.61 o 
  -3  10   4       76.61       81.74      8.11 o 
  -2  10   4      113.33       96.95      6.63 o 
  -1  10   4       27.87       21.58      5.12 o 
   0  10   4        5.86        2.95      5.16 o 
   1  10   4       14.98       14.27      5.02 o 
   2  10   4       40.38       37.19      5.33 o 
   3  10   4       28.42       24.34      6.91 o 
  -2  -9   5       99.17       98.46      8.33 o 
  -1  -9   5       21.95       21.24      6.77 o 
   0  -9   5      114.80      118.66      5.98 o 
   1  -9   5        1.66        4.77      3.74 o 
   2  -9   5       55.34       58.75      5.55 o 
  -4  -8   5      216.85      201.23      9.96 o 
  -3  -8   5       37.71       44.71      7.54 o 
  -2  -8   5      129.05      120.61      8.05 o 
  -1  -8   5        2.65        1.52      5.76 o 
   0  -8   5      226.60      225.65      6.49 o 
   1  -8   5       19.94       21.99      4.57 o 
   2  -8   5       91.56       83.58      5.67 o 
   3  -8   5      196.05      182.96      9.23 o 
   4  -8   5      303.03      302.69     11.61 o 
  -5  -7   5      142.77      138.72      9.32 o 
  -4  -7   5       98.11      105.99      7.88 o 
  -3  -7   5      432.73      390.94     11.77 o 
  -2  -7   5       42.31       41.93      6.23 o 
  -1  -7   5        7.07        5.36      3.42 o 
   0  -7   5        9.05        6.83      3.49 o 
   1  -7   5      822.22      828.25     12.47 o 
   2  -7   5      474.48      483.28     10.99 o 
   3  -7   5       88.55       96.28      7.45 o 
   4  -7   5       70.41       60.48      7.18 o 
   5  -7   5      118.30      118.01      8.64 o 
  -6  -6   5        0.78        3.29      6.87 o 
  -5  -6   5       27.35       16.95      7.08 o 
  -4  -6   5       31.97       38.03      6.90 o 
  -3  -6   5      412.59      408.49     11.06 o 
  -2  -6   5      288.88      296.23      9.34 o 
  -1  -6   5      379.99      384.77      7.17 o 
   0  -6   5      421.93      414.75      9.69 o 
   1  -6   5       56.81       57.11      4.03 o 
   2  -6   5       68.12       53.28      4.15 o 
   3  -6   5       59.97       50.42      6.23 o 
   4  -6   5       19.49       16.96      6.07 o 
   5  -6   5      264.73      256.85     10.13 o 
   6  -6   5       47.97       43.10      7.24 o 
  -6  -5   5      217.00      216.62     10.12 o 
  -5  -5   5       58.82       50.98      7.20 o 
  -4  -5   5      126.79      133.94      7.72 o 
  -3  -5   5        7.36        8.19      5.07 o 
  -2  -5   5     3266.69     3229.65     24.55 o 
  -1  -5   5      272.16      271.78      5.24 o 
   0  -5   5        1.44        2.77      2.94 o 
   1  -5   5      538.12      564.50      8.04 o 
   2  -5   5       31.41       27.71      4.24 o 
   3  -5   5      337.98      320.99      8.98 o 
   4  -5   5      184.86      195.66      8.10 o 
   5  -5   5      304.12      296.40      9.75 o 
   6  -5   5      140.33      135.06      8.01 o 
   7  -5   5        0.93        0.96      5.20 o 
  -7  -4   5      189.68      168.76      9.97 o 
  -6  -4   5        2.10        2.05      4.17 o 
  -5  -4   5       27.85       30.59      5.95 o 
  -4  -4   5     1667.83     1733.09     12.82 o 
  -3  -4   5      473.22      465.81     14.49 o 
  -2  -4   5       80.84       72.65      2.94 o 
  -1  -4   5       73.15       71.25     11.38 o 
   0  -4   5       19.78       14.42      2.61 o 
   1  -4   5        1.83        1.86      2.63 o 
   2  -4   5       16.04        6.21      3.02 o 
   3  -4   5     1158.51     1207.92     14.82 o 
   4  -4   5      546.63      543.06     11.15 o 
   5  -4   5       89.27      102.50      6.89 o 
   6  -4   5      208.11      214.08      8.83 o 
   7  -4   5        7.81       12.34      5.03 o 
  -8  -3   5      228.43      199.42     10.19 o 
  -7  -3   5      421.53      427.62     25.44 o 
  -6  -3   5      711.69      730.43     10.46 o 
  -5  -3   5      637.31      645.43      7.23 o 
  -4  -3   5        1.39        1.16      2.60 o 
  -3  -3   5        1.54       -0.70      2.88 o 
  -2  -3   5      308.53      325.50      3.64 o 
  -1  -3   5       71.35       55.05      2.15 o 
   0  -3   5       11.13        6.67      1.37 o 
   1  -3   5     1999.78     1986.99      9.18 o 
   2  -3   5      177.37      158.53      3.51 o 
   3  -3   5      684.85      618.05      7.59 o 
   4  -3   5      186.51      186.17      5.89 o 
   5  -3   5       58.99       72.32      3.84 o 
   6  -3   5       90.84       99.57      4.58 o 
   7  -3   5       11.52       11.15      4.21 o 
   8  -3   5      127.57      137.74      6.52 o 
  -8  -2   5       67.70       64.05      5.63 o 
  -7  -2   5       75.91       62.18      5.50 o 
  -6  -2   5      109.03      118.44      4.18 o 
  -5  -2   5      132.62      149.71      6.88 o 
  -4  -2   5      309.64      322.88      4.80 o 
  -3  -2   5       13.01       27.91      9.80 o 
  -2  -2   5        3.06        5.07      1.21 o 
  -1  -2   5      298.17      270.07      3.02 o 
   0  -2   5     1072.93     1072.48      6.60 o 
   1  -2   5     2627.01     2491.63      8.47 o 
   2  -2   5        1.82        4.50      2.02 o 
   3  -2   5      782.29      770.83     10.05 o 
   4  -2   5      307.44      322.39      5.69 o 
   5  -2   5      127.00      122.84      4.32 o 
   6  -2   5       58.24       66.54      7.38 o 
   7  -2   5      175.62      179.14      6.58 o 
   8  -2   5       26.44       19.95      4.77 o 
  -8  -1   5      308.33      314.49      8.55 o 
  -7  -1   5       21.28       11.83      4.79 o 
  -6  -1   5       16.68       15.08      2.99 o 
  -5  -1   5       24.69       28.81      2.94 o 
  -4  -1   5       92.54       85.68      3.73 o 
  -3  -1   5       82.95       79.30      3.22 o 
  -2  -1   5     4320.22     4605.07     75.83 o 
  -1  -1   5     1430.34     1328.74      8.12 o 
   0  -1   5       31.97       42.86      1.44 o 
   1  -1   5      430.67      404.64      2.82 o 
   2  -1   5      175.37      161.94      2.76 o 
   3  -1   5      225.38      210.97      5.46 o 
   4  -1   5     1095.32     1071.50     10.94 o 
   5  -1   5      762.58      771.68     20.52 o 
   6  -1   5        1.24        1.21      2.60 o 
   7  -1   5        5.49        1.01      4.33 o 
   8  -1   5      333.13      327.95     10.96 o 
  -8   0   5        0.68        1.94      4.90 o 
  -7   0   5        2.32        1.82      4.31 o 
  -6   0   5      382.60      368.24     15.16 o 
  -5   0   5      165.55      159.31      5.18 o 
  -4   0   5     3459.04     3618.98     15.84 o 
  -3   0   5     1739.32     1856.70     52.65 o 
  -2   0   5       35.77       23.47      2.80 o 
  -1   0   5        4.23        5.87      1.44 o 
   0   0   5        5.07        3.43      1.05 o 
   1   0   5      723.09      652.50      3.23 o 
   2   0   5     2962.31     3009.74     19.01 o 
   3   0   5      194.19      214.50      7.36 o 
   4   0   5      160.27      148.83      3.98 o 
   5   0   5      168.02      163.40      4.96 o 
   6   0   5      753.25      694.99      9.33 o 
   7   0   5        9.16        9.02      4.37 o 
   8   0   5      230.24      248.43      7.74 o 
  -8   1   5       44.62       36.95      5.23 o 
  -7   1   5      349.09      360.91      8.19 o 
  -6   1   5      406.94      396.63     11.26 o 
  -5   1   5       17.05       22.23      2.69 o 
  -4   1   5      291.41      258.50      5.19 o 
  -3   1   5      737.98      728.17      4.16 o 
  -2   1   5     1447.65     1400.89      7.71 o 
  -1   1   5     2804.35     2867.55     14.65 o 
   0   1   5        2.96        1.99      1.84 o 
   1   1   5       95.08      107.41      2.48 o 
   2   1   5      101.77       79.46      1.83 o 
   3   1   5     2635.82     2605.64     20.00 o 
   4   1   5      361.45      369.04      7.00 o 
   5   1   5       63.66       61.49      2.99 o 
   6   1   5      732.62      715.87     12.28 o 
   7   1   5      235.91      239.97      6.84 o 
   8   1   5       57.97       63.23      5.57 o 
  -8   2   5       21.76       16.14      5.03 o 
  -7   2   5        6.54        3.53      4.37 o 
  -6   2   5      837.01      853.28     10.60 o 
  -5   2   5      251.99      255.25      4.48 o 
  -4   2   5      845.11      862.52      7.84 o 
  -3   2   5     1739.64     1754.42     21.72 o 
  -2   2   5       33.63       38.94      1.73 o 
  -1   2   5        6.34       17.59      1.16 o 
   0   2   5       44.52       24.70      2.41 o 
   1   2   5     6660.19     7310.39     56.18 o 
   2   2   5        4.19        3.95      1.41 o 
   3   2   5      669.97      704.10      7.53 o 
   4   2   5      359.30      344.27     19.28 o 
   5   2   5      242.64      229.64      7.64 o 
   6   2   5      578.57      608.07      8.80 o 
   7   2   5      158.48      164.65      6.56 o 
   8   2   5       28.83       25.85      5.16 o 
  -8   3   5      191.42      172.45      7.05 o 
  -7   3   5       27.97       34.24      6.61 o 
  -6   3   5      296.03      293.50      8.23 o 
  -5   3   5      633.22      649.38     10.83 o 
  -4   3   5      564.98      583.34     10.87 o 
  -3   3   5      253.17      226.97      7.69 o 
  -2   3   5      636.48      572.54      8.37 o 
  -1   3   5      754.45      720.02      4.90 o 
   0   3   5      533.60      574.06      5.78 o 
   1   3   5      198.58      175.64      1.92 o 
   2   3   5     1094.62     1154.89     15.37 o 
   3   3   5      919.09      911.31      8.89 o 
   4   3   5     2840.31     2997.51     11.05 o 
   5   3   5       14.55       12.67      3.26 o 
   6   3   5       16.03       15.84      3.68 o 
   7   3   5        0.75       -0.17      4.24 o 
   8   3   5       40.56       36.89      5.04 o 
  -8   4   5        5.58        7.71      4.81 o 
  -7   4   5      146.23      151.16      6.36 o 
  -6   4   5      958.96      974.16     11.31 o 
  -5   4   5      531.06      530.80      7.98 o 
  -4   4   5      359.00      349.65      4.58 o 
  -3   4   5       16.96       14.58      2.05 o 
  -2   4   5        1.60        3.21      2.53 o 
  -1   4   5      316.78      283.03      8.40 o 
   0   4   5      350.49      338.76      5.97 o 
   1   4   5      622.92      582.77      9.46 o 
   2   4   5     2831.11     3050.74     10.98 o 
   3   4   5      103.13      105.65      2.65 o 
   4   4   5      242.52      238.60      3.89 o 
   5   4   5        1.57        3.30      3.06 o 
   6   4   5        1.60        0.92      3.53 o 
   7   4   5       45.83       40.26      4.59 o 
   8   4   5       14.74       14.35      4.65 o 
  -7   5   5       15.99        9.73      5.99 o 
  -6   5   5       24.71       30.85      4.25 o 
  -5   5   5       86.30       81.66      4.39 o 
  -4   5   5      314.69      318.80      6.16 o 
  -3   5   5      498.40      488.29      6.74 o 
  -2   5   5       42.01       39.74      3.19 o 
  -1   5   5      669.10      595.38      7.03 o 
   0   5   5       16.52       15.97      2.45 o 
   1   5   5       29.95       29.23      2.02 o 
   2   5   5      429.72      404.12      3.72 o 
   3   5   5      666.15      702.83      5.51 o 
   4   5   5      148.54      147.12      3.11 o 
   5   5   5       33.18       35.24      6.04 o 
   6   5   5       34.04       21.82      5.22 o 
   7   5   5       25.17       17.28      5.81 o 
   8   5   5      102.92      107.93      8.19 o 
  -4   6   5       78.20       79.34      4.12 o 
  -3   6   5      609.64      651.88     12.62 o 
  -2   6   5        9.09       10.81      3.45 o 
  -1   6   5      130.33      129.05      4.68 o 
   0   6   5      511.77      469.61      8.40 o 
   1   6   5      497.97      498.14      7.45 o 
   2   6   5        5.81        8.24      3.45 o 
   3   6   5        1.87        2.45      3.30 o 
   4   6   5      213.26      230.31      5.77 o 
  -4   7   5      267.39      269.00      6.41 o 
  -3   7   5        4.09        3.98      3.51 o 
  -2   7   5       42.09       41.95      4.18 o 
  -1   7   5       35.02       36.48      4.79 o 
   0   7   5        3.05        3.06      4.29 o 
   1   7   5      167.18      161.61      5.34 o 
   2   7   5      581.92      588.21      8.78 o 
   3   7   5       29.77       29.91      4.32 o 
   4   7   5       19.61       22.92      4.05 o 
  -5   8   5       18.39       25.07      6.40 o 
  -4   8   5        2.87       11.45      5.73 o 
  -3   8   5       44.71       44.90      5.77 o 
  -2   8   5        6.91        5.30      3.84 o 
  -1   8   5      209.40      220.00      6.49 o 
   0   8   5      295.72      275.76      7.15 o 
   1   8   5       68.12       85.35      6.97 o 
   2   8   5       13.98       15.54      4.33 o 
   3   8   5       51.80       36.03      4.41 o 
   4   8   5      167.30      160.26      6.08 o 
  -4   9   5       63.23       52.52      7.42 o 
  -3   9   5      272.98      270.91      8.27 o 
  -2   9   5        2.65        1.71      4.19 o 
  -1   9   5        9.28       10.58      4.76 o 
   0   9   5       14.41       13.35      5.04 o 
   1   9   5      240.66      226.27      7.42 o 
   2   9   5      513.93      511.20      9.55 o 
   3   9   5        1.18       -1.16      4.58 o 
   4   9   5       90.49       87.78      8.57 o 
  -3  10   5      106.18      114.31      8.73 o 
  -2  10   5      142.74      131.23      6.38 o 
  -1  10   5       40.71       38.99      5.28 o 
   0  10   5        0.52        4.14      4.61 o 
   1  10   5        8.67        8.93      5.17 o 
   2  10   5      365.76      350.78     11.40 o 
   3  10   5      151.97      153.65      9.19 o 
  -1  -9   6      144.78      146.49      9.48 o 
   0  -9   6      199.83      184.75      9.89 o 
   1  -9   6       38.59       42.25      8.47 o 
   2  -9   6       19.05       20.29      5.10 o 
  -3  -8   6      226.08      228.66     10.78 o 
  -2  -8   6       31.13       22.44      6.62 o 
  -1  -8   6        7.60       16.16      6.74 o 
   0  -8   6       35.64       37.42      4.71 o 
   1  -8   6       44.15       44.21      4.96 o 
   2  -8   6      220.06      225.21     16.65 o 
   3  -8   6       34.50       32.13      6.70 o 
   4  -8   6        0.68        1.14      6.60 o 
  -5  -7   6       61.58       69.20      7.90 o 
  -4  -7   6        1.83        1.81      5.96 o 
  -3  -7   6      963.97      975.37     17.48 o 
  -2  -7   6       92.77      102.53      7.96 o 
  -1  -7   6       62.42       53.88      6.87 o 
   0  -7   6       15.94       11.94      3.69 o 
   1  -7   6       88.61       77.51      4.87 o 
   2  -7   6        1.57        3.57      3.97 o 
   3  -7   6      234.38      237.46     10.03 o 
   4  -7   6      806.14      857.19     17.04 o 
   5  -7   6      113.57      114.41      8.46 o 
  -5  -6   6      423.04      453.92     13.61 o 
  -4  -6   6        6.61       14.54      6.06 o 
  -3  -6   6       79.94       68.26      6.98 o 
  -2  -6   6       70.11       66.93      6.66 o 
  -1  -6   6        9.37       10.16      3.26 o 
   0  -6   6       36.25       31.26      3.78 o 
   1  -6   6        3.22        3.95      3.37 o 
   2  -6   6     1076.80     1108.66     11.58 o 
   3  -6   6      162.74      174.65      8.14 o 
   4  -6   6       39.97       39.35      6.59 o 
   5  -6   6       80.59       78.54      7.33 o 
   6  -6   6       41.50       41.09      7.28 o 
  -6  -5   6       63.17       50.60      7.58 o 
  -5  -5   6        0.67        3.32      6.23 o 
  -4  -5   6      141.61      144.78      8.40 o 
  -3  -5   6       75.49       79.47      6.48 o 
  -2  -5   6       14.78       15.70      4.91 o 
  -1  -5   6        1.03        0.79      2.73 o 
   0  -5   6      577.21      603.60      7.63 o 
   1  -5   6        0.95        3.52      3.13 o 
   2  -5   6       14.42        9.07      3.37 o 
   3  -5   6      546.15      507.64     11.27 o 
   4  -5   6      128.98      137.51      7.60 o 
   5  -5   6      125.12      139.16      8.21 o 
   6  -5   6        3.22        2.49      5.55 o 
   7  -5   6       30.15       25.09      6.70 o 
  -7  -4   6       56.12       58.82      8.24 o 
  -6  -4   6      205.29      198.53     10.03 o 
  -5  -4   6      199.74      209.79      9.30 o 
  -4  -4   6       29.07       23.46      5.66 o 
  -3  -4   6        9.77        9.93      4.87 o 
  -2  -4   6      178.61      156.48      6.61 o 
  -1  -4   6       32.88       31.92      6.19 o 
   0  -4   6      676.28      640.69      7.10 o 
   1  -4   6      196.52      218.14      6.11 o 
   2  -4   6       31.25       28.41      3.39 o 
   3  -4   6       94.70       83.77      5.77 o 
   4  -4   6      291.05      265.84      8.71 o 
   5  -4   6      139.71      160.69      7.68 o 
   6  -4   6      208.25      209.65      8.98 o 
   7  -4   6       17.26       20.92      5.64 o 
  -7  -3   6        5.16        2.90      4.45 o 
  -6  -3   6        2.80        7.05      3.34 o 
  -5  -3   6      586.53      611.48      8.77 o 
  -4  -3   6      100.86       97.90      3.65 o 
  -3  -3   6       44.80       34.58      3.47 o 
  -2  -3   6      262.97      237.15      5.08 o 
  -1  -3   6       42.12       40.36      2.15 o 
   0  -3   6       42.11       34.42      1.59 o 
   1  -3   6      144.89      129.61      2.60 o 
   2  -3   6     1197.12     1138.33     12.79 o 
   3  -3   6      615.63      604.61      6.75 o 
   4  -3   6     1147.28     1173.52     39.80 o 
   5  -3   6       14.41       14.56      3.27 o 
   6  -3   6      124.48      103.15      4.79 o 
   7  -3   6      226.65      219.71      5.38 o 
   8  -3   6      180.06      185.02      9.63 o 
  -7  -2   6        6.52        6.10      4.78 o 
  -6  -2   6        1.11        0.47      3.03 o 
  -5  -2   6      191.52      200.33      4.55 o 
  -4  -2   6      321.74      328.58      6.17 o 
  -3  -2   6        9.43        8.80      2.88 o 
  -2  -2   6      217.88      225.72      4.10 o 
  -1  -2   6      519.90      488.81     11.40 o 
   0  -2   6      139.64      101.25      2.45 o 
   1  -2   6      803.90      752.24      4.30 o 
   2  -2   6     1212.15     1281.67     11.35 o 
   3  -2   6       10.27        7.04      2.46 o 
   4  -2   6       12.83       13.64      3.01 o 
   5  -2   6     1604.21     1582.81     13.97 o 
   6  -2   6        0.97       -0.94      3.45 o 
   7  -2   6       40.08       41.02      3.66 o 
   8  -2   6      226.45      211.19     11.10 o 
  -8  -1   6       48.01       51.66      5.70 o 
  -7  -1   6       33.95       32.64      5.10 o 
  -6  -1   6       42.90       39.61      3.33 o 
  -5  -1   6      100.03       98.60      4.14 o 
  -4  -1   6     1152.82     1184.58     15.30 o 
  -3  -1   6     1737.03     1739.17     10.98 o 
  -2  -1   6      105.29      135.08      5.06 o 
  -1  -1   6      143.37      131.28      1.97 o 
   0  -1   6     1443.67     1448.13      6.20 o 
   1  -1   6      239.60      190.03      2.44 o 
   2  -1   6      811.19      731.64      8.75 o 
   3  -1   6     1711.49     1708.94     18.48 o 
   4  -1   6       18.20       18.83      2.80 o 
   5  -1   6      754.85      734.77      8.41 o 
   6  -1   6      350.00      344.75      5.68 o 
   7  -1   6       22.25       26.42      4.89 o 
   8  -1   6       33.29       36.61      5.23 o 
  -8   0   6       21.84       13.87      4.90 o 
  -7   0   6      109.06      110.74      5.98 o 
  -6   0   6      239.27      250.08      5.05 o 
  -5   0   6      262.73      266.16      7.26 o 
  -4   0   6       70.09       55.16      4.58 o 
  -3   0   6     1056.57     1099.32      8.36 o 
  -2   0   6     2367.62     2448.96     14.12 o 
  -1   0   6       24.94       28.97      1.67 o 
   0   0   6     2340.84     2291.75     15.81 o 
   1   0   6      227.39      230.97      4.99 o 
   2   0   6      146.37      143.31      4.01 o 
   3   0   6     3086.84     3175.72     41.61 o 
   4   0   6      802.78      768.76      7.84 o 
   5   0   6      123.54      127.13      3.63 o 
   6   0   6      249.14      244.53      4.89 o 
   7   0   6       43.06       39.70      4.76 o 
   8   0   6        1.84        1.02      5.97 o 
  -8   1   6       61.82       60.59     12.34 o 
  -7   1   6       95.81       94.97     10.13 o 
  -6   1   6      322.58      326.00      7.39 o 
  -5   1   6      647.33      673.28     34.42 o 
  -4   1   6      636.07      627.58      7.12 o 
  -3   1   6       41.32       40.13      3.27 o 
  -2   1   6     1713.51     1715.56     18.38 o 
  -1   1   6     2366.16     2532.68     13.48 o 
   0   1   6     1094.59      998.96      9.27 o 
   1   1   6     7632.49     8698.14     98.30 o 
   2   1   6     1184.46     1127.36      8.81 o 
   3   1   6      132.72      119.90      3.47 o 
   4   1   6       98.14       90.76      3.82 o 
   5   1   6       53.57       54.35      2.96 o 
   6   1   6       90.78       99.82      3.66 o 
   7   1   6      296.07      294.41      8.60 o 
   8   1   6      114.65      122.86      7.78 o 
  -8   2   6       62.76       59.98      5.72 o 
  -7   2   6      501.63      489.81      9.39 o 
  -6   2   6      178.16      185.96     15.26 o 
  -5   2   6      721.33      741.57      8.34 o 
  -4   2   6      356.34      388.26      5.74 o 
  -3   2   6       40.50       59.36      2.24 o 
  -2   2   6      896.24      841.74     11.01 o 
  -1   2   6     2513.55     2779.59      8.92 o 
   0   2   6        5.30       14.34      1.95 o 
   1   2   6      416.30      387.94      9.82 o 
   2   2   6      289.66      310.28      7.15 o 
   3   2   6      744.80      792.26     12.18 o 
   4   2   6      523.69      572.37     17.96 o 
   5   2   6      220.67      217.21     11.64 o 
   6   2   6        3.79        2.84      3.65 o 
   7   2   6        2.12        2.10      3.97 o 
   8   2   6      295.56      304.12     20.41 o 
  -8   3   6        0.73        5.15      4.74 o 
  -7   3   6      434.89      449.72     28.62 o 
  -6   3   6      297.14      290.68      8.36 o 
  -5   3   6      165.88      158.13      6.36 o 
  -4   3   6      347.00      326.29      5.55 o 
  -3   3   6      437.20      468.21      5.49 o 
  -2   3   6      128.89      122.45      2.46 o 
  -1   3   6      156.42      127.27      1.82 o 
   0   3   6        5.75       12.04      2.11 o 
   1   3   6      345.77      328.64      4.39 o 
   2   3   6     1779.67     1957.38      9.37 o 
   3   3   6     1107.78     1122.65      8.07 o 
   4   3   6        1.15       -0.22      2.71 o 
   5   3   6       48.44       47.87      5.62 o 
   6   3   6       94.81      103.37     10.63 o 
   7   3   6       21.20       18.06      4.21 o 
   8   3   6        1.72        5.43      4.74 o 
  -7   4   6        4.31        2.14      4.48 o 
  -6   4   6      256.08      277.82      6.92 o 
  -5   4   6      269.65      296.50      4.99 o 
  -4   4   6      911.73      958.75      8.91 o 
  -3   4   6        4.46        4.99      2.00 o 
  -2   4   6       10.69        5.49      1.72 o 
  -1   4   6        8.14        4.51      1.86 o 
   0   4   6      647.84      631.79      9.40 o 
   1   4   6      127.58      120.53      3.29 o 
   2   4   6      415.25      373.74      3.55 o 
   3   4   6     2753.48     2913.66     26.01 o 
   4   4   6      160.48      154.86      3.70 o 
   5   4   6        1.01        0.65      3.07 o 
   6   4   6      357.80      348.80      7.10 o 
   7   4   6        2.32        3.70      5.88 o 
   8   4   6      100.19      105.93      8.78 o 
  -7   5   6       57.96       49.39      7.05 o 
  -6   5   6      211.84      211.77      9.36 o 
  -5   5   6       48.76       46.48      5.92 o 
  -4   5   6       58.95       65.34      3.63 o 
  -3   5   6       19.26       16.81      3.19 o 
  -2   5   6       91.08       87.56      3.84 o 
  -1   5   6        1.26        1.48      2.80 o 
   0   5   6     1937.05     1897.61     20.43 o 
   1   5   6     2203.38     2191.45     29.58 o 
   2   5   6        1.90        3.27      2.21 o 
   3   5   6       31.87       28.95      3.04 o 
   4   5   6       21.91       21.60      3.13 o 
   5   5   6      105.94      116.34      6.54 o 
   6   5   6      109.44      109.38      7.25 o 
   7   5   6        1.59        6.54      5.48 o 
  -4   6   6        2.83        4.78      3.27 o 
  -3   6   6       30.97       20.78      3.55 o 
  -2   6   6      690.88      685.22     11.15 o 
  -1   6   6     1067.25     1051.75     10.15 o 
   0   6   6      143.99      145.40      4.85 o 
   1   6   6        9.21        6.93      3.45 o 
   2   6   6       26.54       25.01      3.68 o 
   3   6   6       33.55       27.57      3.73 o 
   4   6   6       39.30       47.71      4.06 o 
   5   6   6       22.65       26.16      5.60 o 
  -4   7   6      375.33      363.83      7.32 o 
  -3   7   6      600.96      618.10      8.98 o 
  -2   7   6      117.17      118.98      5.04 o 
  -1   7   6        1.15        2.36      3.34 o 
   0   7   6        2.19        3.09      3.70 o 
   1   7   6      496.71      486.81      8.00 o 
   2   7   6       16.65        6.32      4.01 o 
   3   7   6      307.26      307.73      6.96 o 
   4   7   6      163.96      162.96      5.99 o 
  -4   8   6      492.95      505.31      8.95 o 
  -3   8   6        0.84        1.76      3.88 o 
  -2   8   6       42.25       33.92      6.44 o 
  -1   8   6       11.30       15.63      7.80 o 
   0   8   6        2.76        2.31      4.07 o 
   1   8   6      961.52      937.24     11.37 o 
   2   8   6      355.49      356.76      7.85 o 
   3   8   6      128.33      140.54      5.77 o 
   4   8   6       45.42       52.43      4.94 o 
  -4   9   6       37.54       29.53      7.13 o 
  -3   9   6        6.76        6.31      4.49 o 
  -2   9   6       20.18       19.78      4.62 o 
  -1   9   6       21.63       24.72      5.80 o 
   0   9   6       93.76       93.09      5.55 o 
   1   9   6      127.42      136.74      6.16 o 
   2   9   6      817.50      823.59     22.81 o 
   3   9   6       17.21       17.34      4.66 o 
   4   9   6       82.63       80.30      5.45 o 
  -3  10   6        3.53       -2.65      6.70 o 
  -2  10   6       97.56      106.45      9.35 o 
  -1  10   6      286.33      284.35      8.32 o 
   0  10   6      142.54      127.95      6.39 o 
   1  10   6        4.15        5.80      5.38 o 
   2  10   6      153.16      163.97     13.18 o 
   3  10   6      172.01      161.40      9.67 o 
   1  -9   7       52.90       60.15      7.40 o 
  -3  -8   7      282.74      279.84     11.73 o 
  -2  -8   7       30.70       33.00      7.70 o 
  -1  -8   7        2.81        2.70      6.48 o 
   0  -8   7       46.30       29.32      4.41 o 
   1  -8   7       77.55       80.05      5.42 o 
   2  -8   7       25.21       19.35      4.96 o 
   3  -8   7       68.66       65.22      7.37 o 
  -4  -7   7       40.58       40.46      6.96 o 
  -3  -7   7      149.26      135.97      8.78 o 
  -2  -7   7       19.54       22.04      6.32 o 
  -1  -7   7       75.58       80.23      7.23 o 
   0  -7   7       48.96       43.33      4.17 o 
   1  -7   7        3.22        0.56      4.11 o 
   2  -7   7      422.20      440.27      8.72 o 
   3  -7   7       74.17       70.82      7.60 o 
   4  -7   7        1.09        6.51      6.77 o 
   5  -7   7        5.23        3.36      6.94 o 
  -5  -6   7       63.38       59.56      7.83 o 
  -4  -6   7       22.57       16.36      6.58 o 
  -3  -6   7       10.66        8.83      5.58 o 
  -2  -6   7       30.93       23.14      5.82 o 
  -1  -6   7       11.16        8.46      5.31 o 
   0  -6   7      444.94      452.15     12.67 o 
   1  -6   7      102.26       98.39      4.78 o 
   2  -6   7        0.99        2.64      3.65 o 
   3  -6   7       51.47       50.97      6.65 o 
   4  -6   7      306.67      322.31     11.03 o 
   5  -6   7       39.66       31.72      7.16 o 
   6  -6   7       24.70       27.40      7.12 o 
  -6  -5   7       55.82       48.82      7.93 o 
  -5  -5   7        3.24        4.58      6.22 o 
  -4  -5   7       66.09       56.33      7.04 o 
  -3  -5   7       11.32       12.24      5.55 o 
  -2  -5   7      286.64      263.78      8.84 o 
  -1  -5   7      195.10      191.07      4.83 o 
   0  -5   7       49.45       42.55      5.60 o 
   1  -5   7      276.53      268.75      5.91 o 
   2  -5   7       94.87       89.05      4.48 o 
   3  -5   7      387.17      369.51     10.22 o 
   4  -5   7      185.58      194.56      8.61 o 
   5  -5   7        8.21        9.88      5.93 o 
   6  -5   7       49.86       41.82      7.05 o 
   7  -5   7       30.86       29.84      6.28 o 
  -6  -4   7       36.70       27.10      7.37 o 
  -5  -4   7      379.42      375.64     11.30 o 
  -4  -4   7       85.62       86.50      4.80 o 
  -3  -4   7       19.87       12.37      3.63 o 
  -2  -4   7       24.61       21.40      3.52 o 
  -1  -4   7      593.64      578.28     27.55 o 
   0  -4   7       64.02       61.17      4.54 o 
   1  -4   7      685.03      723.69     11.03 o 
   2  -4   7      381.38      384.47      6.52 o 
   3  -4   7      149.56      161.26      7.23 o 
   4  -4   7      479.92      455.64     11.08 o 
   5  -4   7        1.05        5.97      5.02 o 
   6  -4   7        2.47        7.96      5.37 o 
   7  -4   7      130.15      117.42      8.18 o 
  -7  -3   7        1.98        1.94      4.50 o 
  -6  -3   7        8.58        7.34      3.53 o 
  -5  -3   7       14.99        9.48      3.18 o 
  -4  -3   7      833.73      832.91     11.90 o 
  -3  -3   7      341.81      309.16      6.12 o 
  -2  -3   7       58.19       52.03      3.58 o 
  -1  -3   7      146.47      148.35      4.79 o 
   0  -3   7      111.53       89.53      2.20 o 
   1  -3   7      153.99      158.80      2.63 o 
   2  -3   7     2656.00     2661.29     17.78 o 
   3  -3   7       55.07       46.52      3.09 o 
   4  -3   7      119.41      114.70     13.50 o 
   5  -3   7       98.77       83.03      6.90 o 
   6  -3   7       33.48       37.03      3.99 o 
   7  -3   7       15.45       16.49      4.53 o 
   8  -3   7      101.45       88.14      8.22 o 
  -7  -2   7       34.21       32.91      5.12 o 
  -6  -2   7      352.81      364.58      6.32 o 
  -5  -2   7      150.92      149.72      4.35 o 
  -4  -2   7      280.26      314.62      6.15 o 
  -3  -2   7      302.52      315.68     10.86 o 
  -2  -2   7      123.04      145.32      4.15 o 
  -1  -2   7      934.90      921.99      7.07 o 
   0  -2   7     3509.46     3628.30     15.38 o 
   1  -2   7      117.55      108.08      2.74 o 
   2  -2   7       32.04       25.76      1.66 o 
   3  -2   7       21.50       16.83      2.75 o 
   4  -2   7      449.15      427.29     15.43 o 
   5  -2   7      188.81      165.01      5.10 o 
   6  -2   7      372.44      352.76     12.02 o 
   7  -2   7       85.14      103.28      5.73 o 
   8  -2   7        6.79        8.93      5.07 o 
  -7  -1   7       30.56       26.75      4.89 o 
  -6  -1   7       32.51       34.83      3.56 o 
  -5  -1   7      440.71      431.57     21.42 o 
  -4  -1   7        4.07        1.24      3.01 o 
  -3  -1   7     3559.94     3658.76     68.07 o 
  -2  -1   7      524.23      539.11     11.03 o 
  -1  -1   7       29.33       16.28      1.39 o 
   0  -1   7       45.23       54.20      1.92 o 
   1  -1   7      238.97      200.99      2.49 o 
   2  -1   7      793.42      742.36      9.35 o 
   3  -1   7      703.71      663.60     13.16 o 
   4  -1   7      527.72      493.16      7.15 o 
   5  -1   7       57.87       49.87      3.66 o 
   6  -1   7      347.94      318.40      7.98 o 
   7  -1   7      335.63      350.23      8.49 o 
   8  -1   7        3.14        5.79      4.64 o 
  -8   0   7      180.41      165.06      9.51 o 
  -7   0   7      274.78      287.32      7.89 o 
  -6   0   7      301.00      296.43      5.72 o 
  -5   0   7      994.70     1033.95     10.16 o 
  -4   0   7      116.79      112.48      4.05 o 
  -3   0   7      159.27      165.33      4.09 o 
  -2   0   7      130.98      130.13      7.88 o 
  -1   0   7       91.35       73.02      2.15 o 
   0   0   7      326.26      303.35      2.78 o 
   1   0   7      915.72      990.03      8.79 o 
   2   0   7      325.85      340.23      4.66 o 
   3   0   7      114.40      104.65      3.49 o 
   4   0   7      964.94      939.05      8.89 o 
   5   0   7     1296.32     1320.01      9.22 o 
   6   0   7        9.54       10.02      2.92 o 
   7   0   7       52.86       47.54      3.66 o 
   8   0   7        9.81        6.08      4.69 o 
  -8   1   7      275.56      262.67     11.19 o 
  -7   1   7      295.41      297.84      7.92 o 
  -6   1   7      342.34      346.68      9.83 o 
  -5   1   7      303.30      296.55     11.94 o 
  -4   1   7      903.03      903.87      8.63 o 
  -3   1   7        2.20        1.73      2.40 o 
  -2   1   7        9.93       15.31      2.11 o 
  -1   1   7       94.11      100.06      2.46 o 
   0   1   7      226.03      181.16      4.59 o 
   1   1   7     1539.05     1526.53      8.23 o 
   2   1   7     6439.61     6642.79     59.96 o 
   3   1   7     1504.60     1534.97     10.17 o 
   4   1   7        1.28        3.53      2.17 o 
   5   1   7       33.28       26.34      2.77 o 
   6   1   7       43.80       39.67      3.30 o 
   7   1   7       60.46       60.88      5.23 o 
   8   1   7      102.27      114.33      6.21 o 
  -8   2   7       55.33       56.60      7.97 o 
  -7   2   7      360.14      359.79      8.60 o 
  -6   2   7      416.24      405.26      7.94 o 
  -5   2   7       78.22       84.64      6.96 o 
  -4   2   7       85.57       78.21      8.88 o 
  -3   2   7       34.14       28.41      2.64 o 
  -2   2   7      407.45      381.01      3.58 o 
  -1   2   7      898.90      799.92      4.46 o 
   0   2   7     1469.66     1404.78     30.78 o 
   1   2   7      348.17      377.51      8.95 o 
   2   2   7     3152.37     3541.38     13.19 o 
   3   2   7       17.79       13.75      1.68 o 
   4   2   7       27.04       21.09      2.90 o 
   5   2   7      162.41      170.23     13.65 o 
   6   2   7      188.21      196.37     10.54 o 
   7   2   7       12.84       15.72      4.18 o 
   8   2   7       82.95       88.96      5.89 o 
  -8   3   7        0.72        1.54      6.56 o 
  -7   3   7       48.87       52.46      8.45 o 
  -6   3   7       15.46       10.50      4.28 o 
  -5   3   7      462.44      487.51      7.14 o 
  -4   3   7      214.61      212.06      4.85 o 
  -3   3   7      253.10      211.77      6.31 o 
  -2   3   7      169.47      219.93      3.06 o 
  -1   3   7     1036.33     1130.61      7.66 o 
   0   3   7     2564.81     2772.83     12.27 o 
   1   3   7      104.08       77.28      2.97 o 
   2   3   7      262.41      246.26      7.31 o 
   3   3   7      125.27      116.92      2.61 o 
   4   3   7        7.30        5.62      2.74 o 
   5   3   7        4.54        3.76      2.97 o 
   6   3   7        3.20        1.04      3.54 o 
   7   3   7      521.84      536.05     12.13 o 
   8   3   7      128.78      142.57      9.13 o 
  -7   4   7       35.85       27.86      7.34 o 
  -6   4   7      144.83      143.90      8.33 o 
  -5   4   7       34.45       39.76      5.04 o 
  -4   4   7       10.76        4.38      4.26 o 
  -3   4   7     1197.01     1237.36     24.45 o 
  -2   4   7      665.93      701.95      7.33 o 
  -1   4   7      230.49      236.12      6.47 o 
   0   4   7      146.62      126.98      2.99 o 
   1   4   7       35.65       29.68      2.62 o 
   2   4   7      203.72      238.23      4.51 o 
   3   4   7      434.55      444.55      5.94 o 
   4   4   7      331.59      318.58      8.42 o 
   5   4   7     1348.17     1379.44     17.22 o 
   6   4   7      225.61      218.26      8.96 o 
   7   4   7       68.13       58.74      7.35 o 
  -7   5   7       15.98        8.91      7.00 o 
  -6   5   7      165.05      144.26      8.60 o 
  -5   5   7      679.73      671.94     13.36 o 
  -4   5   7       54.79       59.56      5.60 o 
  -3   5   7       20.89       15.30      3.16 o 
  -2   5   7      188.68      202.79      4.92 o 
  -1   5   7       28.41       23.80      2.30 o 
   0   5   7      880.14      873.16      9.56 o 
   1   5   7       88.96       86.31      2.92 o 
   2   5   7      647.57      626.42      6.70 o 
   3   5   7      151.28      147.15      7.44 o 
   4   5   7        1.36       -0.67      2.86 o 
   5   5   7      133.49      132.45      6.87 o 
   6   5   7      466.71      500.13     12.03 o 
   7   5   7       51.67       53.17      6.98 o 
  -4   6   7      201.66      199.80      5.45 o 
  -3   6   7       81.44      110.63      4.53 o 
  -2   6   7      337.21      345.40     21.21 o 
  -1   6   7      205.47      185.62      5.21 o 
   0   6   7      523.82      539.91     12.37 o 
   1   6   7      491.65      476.94      7.45 o 
   2   6   7      671.30      671.32      8.71 o 
   3   6   7        9.51       10.36      3.59 o 
   4   6   7      231.24      215.41      5.87 o 
   5   6   7       33.35       30.14      5.92 o 
  -4   7   7      156.69      150.30      5.54 o 
  -3   7   7      177.41      177.50      5.83 o 
  -2   7   7      102.25       94.81      9.35 o 
  -1   7   7      982.83      955.96     10.72 o 
   0   7   7      743.20      743.66      9.54 o 
   1   7   7      632.28      637.77      9.03 o 
   2   7   7       19.44       17.83      3.93 o 
   3   7   7       97.80       94.10      5.02 o 
   4   7   7        0.86        0.76      3.92 o 
   5   7   7      473.77      501.37     12.48 o 
  -4   8   7        1.78        5.26      3.94 o 
  -3   8   7      818.76      783.85     12.70 o 
  -2   8   7      150.28      143.73      5.90 o 
  -1   8   7        5.42        2.04      4.41 o 
   0   8   7        1.59        2.18      4.23 o 
   1   8   7      423.20      428.34      8.25 o 
   2   8   7      524.62      511.94     12.54 o 
   3   8   7      502.68      495.94     19.00 o 
   4   8   7        2.59        3.78      4.48 o 
  -4   9   7       22.12       21.51      6.39 o 
  -3   9   7        1.38        5.21      4.61 o 
  -2   9   7      404.50      411.00      8.83 o 
  -1   9   7       87.83       88.13     10.55 o 
   0   9   7      428.58      421.58      8.95 o 
   1   9   7        0.99        0.64      4.55 o 
   2   9   7      218.84      225.90      9.51 o 
   3   9   7       89.00       95.11      9.15 o 
   4   9   7       14.02        6.94      4.71 o 
  -2  10   7      137.60      134.83      6.88 o 
  -1  10   7        2.64        3.82      5.05 o 
   0  10   7      170.97      187.36     12.29 o 
   1  10   7       89.05       92.94      6.41 o 
   2  10   7        5.40        7.57      6.15 o 
   3  10   7      117.37      108.04      8.52 o 
   1  -9   8       43.46       49.48      7.27 o 
  -2  -8   8        0.55        1.75      6.43 o 
  -1  -8   8       43.16       56.64      7.81 o 
   0  -8   8        8.86        7.11      7.03 o 
   1  -8   8        7.07        5.83      4.36 o 
   2  -8   8        2.69        2.78      4.78 o 
   3  -8   8      118.87      131.39      8.84 o 
  -4  -7   8       19.39       16.29      6.72 o 
  -3  -7   8       10.99        8.08      6.43 o 
  -2  -7   8       87.81       93.38      8.46 o 
  -1  -7   8       52.92       35.88      6.60 o 
   0  -7   8       22.96       21.03      4.22 o 
   1  -7   8      180.38      181.36      6.29 o 
   2  -7   8       72.37       77.66      5.48 o 
   3  -7   8      113.36      117.14      8.11 o 
   4  -7   8      159.81      153.71      9.13 o 
  -5  -6   8        0.79       -2.26      6.83 o 
  -4  -6   8       52.96       73.74      8.12 o 
  -3  -6   8      139.91      102.17      7.76 o 
  -2  -6   8      247.93      251.65      9.70 o 
  -1  -6   8       54.28       54.34      6.94 o 
   0  -6   8       57.60       64.90      4.24 o 
   1  -6   8       68.42       75.83      4.72 o 
   2  -6   8      534.02      546.89      8.92 o 
   3  -6   8      180.80      192.99      9.14 o 
   4  -6   8       16.70       10.54      5.87 o 
   5  -6   8        2.55        3.39      5.98 o 
  -5  -5   8       54.99       55.73      7.39 o 
  -4  -5   8       37.19       31.87      6.39 o 
  -3  -5   8        8.77       10.84      5.45 o 
  -2  -5   8        2.01        0.66      5.33 o 
  -1  -5   8      373.20      357.52      9.83 o 
   0  -5   8      499.98      494.93     21.73 o 
   1  -5   8      437.56      460.26     18.43 o 
   2  -5   8       44.46       40.50      3.97 o 
   3  -5   8       74.60       76.92      6.74 o 
   4  -5   8       21.80       14.80      5.28 o 
   5  -5   8        0.70       -0.78      5.44 o 
   6  -5   8      316.38      331.24     11.84 o 
  -6  -4   8        3.02        6.66      6.69 o 
  -5  -4   8       31.26       29.32      4.65 o 
  -4  -4   8      181.52      186.18      8.98 o 
  -3  -4   8      493.69      486.67      8.15 o 
  -2  -4   8      135.93      126.88      4.92 o 
  -1  -4   8      206.40      236.75      4.21 o 
   0  -4   8       26.15       22.30      3.05 o 
   1  -4   8      145.96      151.19      4.65 o 
   2  -4   8       14.09       15.42      3.44 o 
   3  -4   8      663.14      645.81     12.23 o 
   4  -4   8      311.85      313.80      9.90 o 
   5  -4   8      249.56      246.95      9.51 o 
   6  -4   8      138.15      142.91      8.34 o 
   7  -4   8        1.35       -0.94      5.92 o 
  -7  -3   8       63.21       54.10      5.68 o 
  -6  -3   8      279.89      279.90      6.79 o 
  -5  -3   8      281.86      281.32      5.65 o 
  -4  -3   8      745.62      758.68      9.67 o 
  -3  -3   8       15.36       17.27      3.50 o 
  -2  -3   8       62.00       60.06      7.68 o 
  -1  -3   8       18.64       17.75      2.21 o 
   0  -3   8      188.43      202.79      3.95 o 
   1  -3   8      898.25      878.68     15.17 o 
   2  -3   8        4.74        2.29      2.09 o 
   3  -3   8      564.63      558.61     11.60 o 
   4  -3   8      627.05      628.53     16.66 o 
   5  -3   8      250.91      229.25      5.86 o 
   6  -3   8        8.41       14.47      4.02 o 
   7  -3   8       60.94       63.63      4.77 o 
  -7  -2   8      154.74      161.52      6.77 o 
  -6  -2   8      455.62      501.24      7.34 o 
  -5  -2   8       69.07       67.12      4.66 o 
  -4  -2   8      228.64      225.94      5.68 o 
  -3  -2   8        8.29       13.88      3.18 o 
  -2  -2   8      308.85      339.27      5.76 o 
  -1  -2   8       45.09       44.75      1.89 o 
   0  -2   8        5.50        3.80      1.54 o 
   1  -2   8     1041.20     1067.30     11.97 o 
   2  -2   8     2416.47     2475.98      9.01 o 
   3  -2   8      413.36      395.58      6.02 o 
   4  -2   8      184.97      168.87      7.32 o 
   5  -2   8       17.39       13.11      3.34 o 
   6  -2   8      153.11      146.86     10.64 o 
   7  -2   8       17.03       20.48      4.44 o 
   8  -2   8       66.32       50.54      7.08 o 
  -7  -1   8      304.01      309.08      8.14 o 
  -6  -1   8       18.72       20.35      3.50 o 
  -5  -1   8      123.81      135.40      5.75 o 
  -4  -1   8       93.18       90.14      4.20 o 
  -3  -1   8       31.39       24.95      6.53 o 
  -2  -1   8        5.99        1.88      2.56 o 
  -1  -1   8     1133.44     1040.39     11.70 o 
   0  -1   8     2444.79     2505.36      8.03 o 
   1  -1   8     1459.07     1421.62     10.76 o 
   2  -1   8      158.26      142.65      3.03 o 
   3  -1   8       75.91       71.46      8.06 o 
   4  -1   8      257.88      266.76      7.31 o 
   5  -1   8      202.64      210.03     18.26 o 
   6  -1   8      279.63      279.27      5.56 o 
   7  -1   8        7.45        6.60      3.34 o 
   8  -1   8      105.71       99.38      6.21 o 
  -7   0   8      281.93      306.28      8.04 o 
  -6   0   8      122.03      134.34      5.30 o 
  -5   0   8       31.27       33.39      3.61 o 
  -4   0   8      175.13      163.58      4.73 o 
  -3   0   8      584.69      562.32      9.68 o 
  -2   0   8      102.88      109.87      3.34 o 
  -1   0   8      528.71      492.67      4.40 o 
   0   0   8        9.54        8.88      1.37 o 
   1   0   8     2200.79     2305.40     16.41 o 
   2   0   8      420.04      415.77      7.18 o 
   3   0   8     1205.48     1183.15      9.46 o 
   4   0   8      103.15       96.53      4.16 o 
   5   0   8        1.24        0.89      3.13 o 
   6   0   8        3.91        4.23      2.98 o 
   7   0   8      247.68      247.87      7.85 o 
   8   0   8      131.80      128.83      6.42 o 
  -8   1   8       17.84       17.50      6.49 o 
  -7   1   8        3.65        9.17      4.61 o 
  -6   1   8      528.01      536.91      9.16 o 
  -5   1   8      316.49      308.15      8.48 o 
  -4   1   8      247.77      245.90      5.26 o 
  -3   1   8        2.47        0.86      2.50 o 
  -2   1   8       86.16       72.00      3.75 o 
  -1   1   8      764.98      690.53      4.80 o 
   0   1   8        2.71        5.05      1.31 o 
   1   1   8     2174.13     2301.21     29.07 o 
   2   1   8      590.10      593.04      8.52 o 
   3   1   8       93.96       86.61      3.92 o 
   4   1   8       45.62       53.22      2.77 o 
   5   1   8       27.72       29.08      3.69 o 
   6   1   8      315.55      310.19      9.81 o 
   7   1   8       11.84       13.90      5.59 o 
   8   1   8        6.65        6.53      4.89 o 
  -8   2   8       68.51       61.12      7.95 o 
  -7   2   8      459.52      495.46     27.07 o 
  -6   2   8      433.62      448.74      8.39 o 
  -5   2   8       11.66        7.27      3.17 o 
  -4   2   8      193.14      191.20      5.45 o 
  -3   2   8        2.03        5.41      2.48 o 
  -2   2   8       46.25       35.50      1.83 o 
  -1   2   8      986.01      994.21      5.19 o 
   0   2   8     2094.10     2224.26     13.76 o 
   1   2   8        7.81       31.84      2.48 o 
   2   2   8      663.05      657.18      9.29 o 
   3   2   8      170.30      168.46      3.85 o 
   4   2   8      594.35      610.63     22.02 o 
   5   2   8      765.16      736.47      8.70 o 
   6   2   8      242.56      225.55     17.65 o 
   7   2   8      278.48      289.25      9.38 o 
   8   2   8      381.24      420.79      9.25 o 
  -7   3   8        4.39        3.31      6.44 o 
  -6   3   8      125.04      124.19      8.79 o 
  -5   3   8        9.43        8.66      3.19 o 
  -4   3   8        4.43        6.17      2.80 o 
  -3   3   8      687.23      685.87     11.03 o 
  -2   3   8      522.45      510.84     18.20 o 
  -1   3   8      528.53      471.42      4.81 o 
   0   3   8      242.77      235.23      8.47 o 
   1   3   8      348.61      311.01      5.01 o 
   2   3   8        2.70        6.32      2.45 o 
   3   3   8        1.76        3.17      2.46 o 
   4   3   8     1373.66     1354.43     16.00 o 
   5   3   8      274.66      264.00      8.73 o 
   6   3   8        4.24        5.73      5.51 o 
   7   3   8       66.42       76.58      7.97 o 
  -7   4   8       15.02       11.18      7.22 o 
  -6   4   8       40.73       47.24      6.98 o 
  -5   4   8      285.31      294.96      8.75 o 
  -4   4   8        1.89        0.92      4.10 o 
  -3   4   8      373.14      390.29     22.20 o 
  -2   4   8       52.76       63.64      3.43 o 
  -1   4   8     1266.04     1293.98      7.95 o 
   0   4   8       76.86       68.32      3.22 o 
   1   4   8      778.18      805.07     10.20 o 
   2   4   8      199.31      184.47      4.28 o 
   3   4   8      220.65      212.35      4.58 o 
   4   4   8       14.05       11.65      4.41 o 
   5   4   8      364.71      339.54      9.64 o 
   6   4   8      177.21      172.62      8.22 o 
   7   4   8      448.46      460.10     12.90 o 
  -7   5   8       14.56       15.98      7.34 o 
  -6   5   8      130.26      117.73      8.11 o 
  -5   5   8      480.71      465.92     10.87 o 
  -4   5   8      227.02      212.55      7.94 o 
  -3   5   8        8.24        5.07      3.04 o 
  -2   5   8        2.66        2.60      3.02 o 
  -1   5   8      306.25      314.13      6.02 o 
   0   5   8      768.52      778.31      6.57 o 
   1   5   8      673.00      696.83      9.36 o 
   2   5   8      656.62      658.34     12.57 o 
   3   5   8       88.92      102.08      5.89 o 
   4   5   8      168.70      173.88      6.96 o 
   5   5   8      605.22      644.60     12.65 o 
   6   5   8      350.94      342.62     10.65 o 
   7   5   8        7.96        6.47      6.15 o 
  -5   6   8        1.03        3.00      4.90 o 
  -4   6   8      319.46      305.53      9.59 o 
  -3   6   8        8.51        5.09      3.52 o 
  -2   6   8       10.61       13.71      3.58 o 
  -1   6   8      808.48      821.46     19.94 o 
   0   6   8     1793.44     1702.22     14.48 o 
   1   6   8       25.14       20.31      5.19 o 
   2   6   8      244.10      257.26      4.55 o 
   3   6   8      288.63      302.28      4.99 o 
   4   6   8      196.50      198.46      4.53 o 
  -4   7   8        5.93        8.07      5.35 o 
  -3   7   8     1205.02     1150.32     12.10 o 
  -2   7   8      110.98      115.53      9.30 o 
  -1   7   8       20.00       16.42      3.90 o 
   0   7   8       41.81       42.49      4.45 o 
   1   7   8     1485.92     1474.04     13.26 o 
   2   7   8      415.53      395.36     18.35 o 
   3   7   8      113.34      117.71      5.96 o 
   4   7   8       73.21       67.93      4.77 o 
   5   7   8        0.67       -4.90      5.40 o 
  -4   8   8       12.54       12.76      4.28 o 
  -3   8   8      118.46      113.67      7.49 o 
  -2   8   8      102.85       89.39     12.62 o 
  -1   8   8      298.97      307.31      7.42 o 
   0   8   8       37.08       32.81      4.58 o 
   1   8   8      258.79      256.35      7.00 o 
   2   8   8      562.81      557.94     12.00 o 
   3   8   8       23.50       22.38      4.85 o 
   4   8   8       18.40       18.54      4.42 o 
  -4   9   8       15.72       17.33      4.51 o 
  -3   9   8        0.99       -0.17      4.23 o 
  -2   9   8      185.52      165.10      6.73 o 
  -1   9   8      418.06      426.87      9.17 o 
   0   9   8      409.84      404.83      8.90 o 
   1   9   8        1.36        0.50      4.29 o 
   2   9   8       82.46       72.83      5.72 o 
   3   9   8       15.63       18.09      4.92 o 
   4   9   8        2.46       12.56      4.96 o 
  -1  10   8      261.85      274.38      8.28 o 
   0  10   8      103.36      106.83     13.09 o 
   1  10   8       46.91       55.32      5.97 o 
   2  10   8       23.24       16.74      5.26 o 
  -1  -8   9      106.72      105.33      8.55 o 
   0  -8   9        3.60        3.90      7.27 o 
   1  -8   9       86.94       82.66      5.69 o 
   2  -8   9       69.37       73.67      5.72 o 
  -3  -7   9       21.76       21.54      6.56 o 
  -2  -7   9       22.56       29.02      7.08 o 
  -1  -7   9       65.60       57.72      7.91 o 
   0  -7   9       40.52       35.92      7.39 o 
   1  -7   9        0.66       -4.05      4.24 o 
   2  -7   9      388.48      384.39     10.30 o 
   3  -7   9       60.08       57.98      7.11 o 
   4  -7   9       98.49       88.55      8.10 o 
  -4  -6   9       25.41       23.34      6.78 o 
  -3  -6   9        4.73       13.37      6.86 o 
  -2  -6   9       63.09       85.09      7.35 o 
  -1  -6   9       49.17       46.43      6.45 o 
   0  -6   9      472.00      482.90      8.12 o 
   1  -6   9        4.62        4.96      3.89 o 
   2  -6   9       79.89       83.44      5.25 o 
   3  -6   9      351.23      372.51     11.35 o 
   4  -6   9       47.86       52.61      7.13 o 
   5  -6   9       25.13       34.45      7.43 o 
  -5  -5   9      271.42      278.08     11.33 o 
  -4  -5   9       28.57       33.99      6.47 o 
  -3  -5   9       74.16       73.32      7.32 o 
  -2  -5   9       15.26       18.30      5.66 o 
  -1  -5   9       57.94       50.96      5.96 o 
   0  -5   9      797.99      814.74     30.53 o 
   1  -5   9      459.35      448.61     10.81 o 
   2  -5   9      199.37      194.62      5.93 o 
   3  -5   9       50.81       53.12      6.18 o 
   4  -5   9      145.57      136.06      7.85 o 
   5  -5   9        6.71        4.58      6.40 o 
   6  -5   9       54.62       56.04      7.89 o 
  -6  -4   9        0.99       -0.33      6.15 o 
  -5  -4   9      216.52      229.94      7.33 o 
  -4  -4   9        0.65        3.35      4.21 o 
  -3  -4   9       26.10       31.23      4.21 o 
  -2  -4   9      796.68      817.57     10.06 o 
  -1  -4   9      490.30      486.97      7.67 o 
   0  -4   9       73.12       67.73      3.70 o 
   1  -4   9      100.15      105.16      4.29 o 
   2  -4   9       23.23       24.49      3.63 o 
   3  -4   9      154.99      165.86      7.80 o 
   4  -4   9      342.62      310.72      9.93 o 
   5  -4   9      256.75      263.95     10.25 o 
   6  -4   9        7.15        0.29      6.44 o 
   7  -4   9       78.33       68.72      7.08 o 
  -7  -3   9       59.28       52.11      7.89 o 
  -6  -3   9       71.76       76.42      5.93 o 
  -5  -3   9      150.71      146.85      5.97 o 
  -4  -3   9      423.19      439.03      7.91 o 
  -3  -3   9      125.00      123.57      9.77 o 
  -2  -3   9       17.20       17.95      3.45 o 
  -1  -3   9      207.72      217.13      6.64 o 
   0  -3   9       33.58       27.39      2.01 o 
   1  -3   9      657.91      658.98      5.66 o 
   2  -3   9      385.65      389.63      4.94 o 
   3  -3   9      210.40      200.38      6.08 o 
   4  -3   9       39.87       34.53      3.44 o 
   5  -3   9      581.38      584.51      8.58 o 
   6  -3   9      106.99      100.47      5.06 o 
   7  -3   9      101.49      101.97      7.96 o 
  -7  -2   9       91.30       86.44      6.79 o 
  -6  -2   9       51.69       55.60      4.96 o 
  -5  -2   9      106.98      104.13      5.13 o 
  -4  -2   9      305.24      295.00      6.45 o 
  -3  -2   9       62.29       66.76      3.96 o 
  -2  -2   9       27.22       28.02      3.41 o 
  -1  -2   9       27.58       26.86      1.84 o 
   0  -2   9     1053.02     1145.33     10.88 o 
   1  -2   9       63.16       65.38      2.37 o 
   2  -2   9      521.34      490.94      7.40 o 
   3  -2   9      281.79      268.90      7.17 o 
   4  -2   9      288.19      308.33      6.08 o 
   5  -2   9       37.41       31.44      7.49 o 
   6  -2   9        2.32       -0.47      3.70 o 
   7  -2   9        3.44        1.16      3.58 o 
  -7  -1   9      506.32      550.19     10.42 o 
  -6  -1   9      399.08      398.46      6.90 o 
  -5  -1   9      100.55      105.57      8.57 o 
  -4  -1   9        2.84        4.16      3.38 o 
  -3  -1   9       56.89       55.01      3.72 o 
  -2  -1   9      106.05       99.26      3.82 o 
  -1  -1   9        3.39        1.79      1.56 o 
   0  -1   9     4425.82     4498.14     16.38 o 
   1  -1   9     1193.38     1168.79      8.46 o 
   2  -1   9      511.07      514.62      4.74 o 
   3  -1   9      112.34      110.78      3.98 o 
   4  -1   9       80.91       72.92      3.90 o 
   5  -1   9       72.72       78.09      4.26 o 
   6  -1   9      183.13      202.48      6.06 o 
   7  -1   9      123.75      138.38      4.82 o 
   8  -1   9      185.53      183.86      7.34 o 
  -7   0   9      137.93      139.03      6.44 o 
  -6   0   9        1.38        2.81      3.16 o 
  -5   0   9       43.99       44.96      5.78 o 
  -4   0   9        6.00        3.03      3.15 o 
  -3   0   9      203.23      196.79      4.73 o 
  -2   0   9     1359.79     1291.00     27.48 o 
  -1   0   9      572.01      552.78      6.93 o 
   0   0   9        9.88        4.62      1.46 o 
   1   0   9      712.11      722.35      5.91 o 
   2   0   9      322.43      312.34      3.82 o 
   3   0   9      798.41      736.66      9.70 o 
   4   0   9      472.61      452.32     12.51 o 
   5   0   9      174.29      180.65     10.80 o 
   6   0   9      139.28      137.34      4.36 o 
   7   0   9       17.27       26.03      3.67 o 
   8   0   9       88.38       97.31      6.07 o 
  -7   1   9      271.62      279.67      7.87 o 
  -6   1   9        9.12        9.46      3.57 o 
  -5   1   9        3.04        5.11      3.35 o 
  -4   1   9       55.95       63.93      3.75 o 
  -3   1   9      262.37      248.11      7.90 o 
  -2   1   9      463.91      431.86     18.05 o 
  -1   1   9      723.46      718.76      5.73 o 
   0   1   9      556.90      499.73      7.01 o 
   1   1   9      182.43      147.46      5.62 o 
   2   1   9      342.09      350.66      7.54 o 
   3   1   9     1249.51     1256.38     39.14 o 
   4   1   9      147.83      145.40      4.68 o 
   5   1   9      110.26      102.61      3.56 o 
   6   1   9      128.98      134.94      5.96 o 
   7   1   9      395.40      412.14     15.17 o 
   8   1   9      326.51      334.84     15.75 o 
  -7   2   9       79.35       80.51      8.32 o 
  -6   2   9       34.15       31.28      3.95 o 
  -5   2   9      239.59      264.44      6.04 o 
  -4   2   9      755.78      745.85      8.27 o 
  -3   2   9       14.08       18.24      2.83 o 
  -2   2   9      987.90      994.98     23.30 o 
  -1   2   9      163.47      154.01      4.04 o 
   0   2   9      107.55       98.83      3.39 o 
   1   2   9     1062.25     1028.60      8.11 o 
   2   2   9      601.06      581.02      6.26 o 
   3   2   9        2.46        1.02      4.13 o 
   4   2   9      336.11      321.95     14.38 o 
   5   2   9       16.65       18.45      3.44 o 
   6   2   9       60.69       62.66      6.49 o 
   7   2   9      438.32      443.33     12.81 o 
  -7   3   9      411.63      397.33     13.56 o 
  -5   3   9        1.26       -0.19      4.61 o 
  -4   3   9       13.04       23.17      4.81 o 
  -3   3   9       50.62       43.86      5.12 o 
  -2   3   9      992.03      965.54     33.57 o 
  -1   3   9     2032.36     2065.23     31.70 o 
   0   3   9      357.18      357.89      9.58 o 
   1   3   9       34.97       27.69      4.41 o 
   2   3   9       12.83       25.84      5.24 o 
   3   3   9        4.09        5.05      2.46 o 
   4   3   9      434.71      450.02     10.02 o 
   5   3   9     1770.96     1756.31     20.17 o 
   6   3   9      344.17      353.02     10.70 o 
   7   3   9      105.17      108.56      8.13 o 
  -7   4   9       68.39       64.74      8.36 o 
  -6   4   9       35.73       30.67      6.54 o 
  -5   4   9      301.13      310.94      9.31 o 
  -4   4   9      158.86      187.25      7.33 o 
  -3   4   9       42.45       49.57      5.31 o 
  -2   4   9       10.25        8.26      2.96 o 
  -1   4   9      836.13      848.43      6.89 o 
   0   4   9      361.45      367.69     14.79 o 
   1   4   9      488.56      490.33      6.39 o 
   2   4   9      421.81      407.58      6.03 o 
   3   4   9      359.86      335.83     11.25 o 
   4   4   9       72.95       76.30      5.63 o 
   5   4   9      967.96      918.20     15.18 o 
   6   4   9      437.51      419.53     11.85 o 
   7   4   9      121.45      112.54      8.52 o 
  -7   5   9      227.09      218.28     10.84 o 
  -6   5   9       50.42       55.90      7.21 o 
  -5   5   9        1.13        1.89      4.96 o 
  -4   5   9       96.77       88.45      6.58 o 
  -3   5   9      104.08      117.46      4.79 o 
  -2   5   9       98.33       96.28      4.28 o 
  -1   5   9      402.20      407.88      5.30 o 
   0   5   9     1647.87     1622.68     14.54 o 
   1   5   9       50.25       53.98      3.47 o 
   2   5   9       41.72       46.47      3.41 o 
   3   5   9     2174.60     2198.76     40.03 o 
   4   5   9      300.40      324.95      9.00 o 
   5   5   9      206.04      175.50      7.95 o 
   6   5   9      106.41      105.88      7.50 o 
   7   5   9       31.55       35.32      7.02 o 
  -5   6   9       25.83       24.48      5.79 o 
  -4   6   9      101.69       90.53      6.85 o 
  -3   6   9      157.29      154.49      5.36 o 
  -2   6   9      311.10      323.58      6.63 o 
  -1   6   9       74.39       66.20      4.25 o 
   0   6   9      655.49      640.41     11.72 o 
   1   6   9     5755.08     6081.67     22.39 o 
   2   6   9      124.82      122.26      3.76 o 
   3   6   9      238.55      234.88      5.40 o 
   4   6   9      133.96      117.92      6.32 o 
   5   6   9       16.40       24.45      5.41 o 
   6   6   9      140.59      137.35      8.02 o 
  -4   7   9      111.58      113.96      7.98 o 
  -3   7   9       55.60       44.81      9.15 o 
  -2   7   9      870.88      876.38     41.18 o 
  -1   7   9     1463.60     1422.95     18.33 o 
   0   7   9        7.80        5.51      3.97 o 
   1   7   9       49.01       54.01      4.48 o 
   2   7   9       17.74       19.69      4.20 o 
   3   7   9        5.18        5.68      3.98 o 
   4   7   9       77.47       76.16      7.90 o 
   5   7   9        8.71       13.29      6.19 o 
  -4   8   9      245.15      254.88     10.17 o 
  -3   8   9      135.05      128.70      7.47 o 
  -2   8   9      232.53      216.21      6.89 o 
  -1   8   9      478.43      467.89     11.14 o 
   0   8   9       28.99       20.92      4.53 o 
   1   8   9       65.57       71.11      5.04 o 
   2   8   9       76.98       74.39      5.45 o 
   3   8   9        6.18       10.25      4.56 o 
   4   8   9      143.96      132.97      6.09 o 
   5   8   9       17.84       27.88      7.05 o 
  -4   9   9       77.87       72.77      7.96 o 
  -3   9   9      323.87      308.01      8.07 o 
  -2   9   9       45.80       40.49      5.21 o 
  -1   9   9       57.56       60.10      7.94 o 
   0   9   9        0.86        2.46      4.63 o 
   1   9   9       21.29       15.88      4.93 o 
   2   9   9       14.16       20.24      4.65 o 
   3   9   9      288.04      310.62      8.19 o 
   4   9   9       51.86       51.57      7.42 o 
   0  10   9       59.04       63.72      8.03 o 
   1  -8  10       14.48       15.98      6.30 o 
  -2  -7  10      124.78      158.05      9.43 o 
  -1  -7  10      192.69      197.16      9.86 o 
   0  -7  10       39.63       27.22      6.72 o 
   1  -7  10       20.99       17.54      4.62 o 
   2  -7  10        0.47        1.06      4.55 o 
   3  -7  10       84.29       83.19      7.85 o 
  -4  -6  10      134.32      137.43      9.56 o 
  -3  -6  10      134.21      142.45      9.04 o 
  -2  -6  10        5.36        3.19      6.32 o 
  -1  -6  10        0.74        3.20      5.69 o 
   0  -6  10       40.20       37.41      7.01 o 
   1  -6  10      243.20      233.05      6.66 o 
   2  -6  10       70.00       71.80      6.09 o 
   3  -6  10       97.47       97.43      7.74 o 
   4  -6  10      129.98      144.91      9.39 o 
  -5  -5  10      210.74      207.88     10.37 o 
  -4  -5  10       35.20       33.66      6.54 o 
  -3  -5  10        5.70        5.42      6.12 o 
  -2  -5  10      141.81      118.29      8.01 o 
  -1  -5  10      131.96      133.97      7.84 o 
   0  -5  10       68.61       68.58      4.31 o 
   1  -5  10       31.08       31.20      4.09 o 
   2  -5  10      255.64      260.60      7.89 o 
   3  -5  10       21.07       21.80      5.86 o 
   4  -5  10      467.67      467.46     12.70 o 
   5  -5  10       39.58       37.95      7.22 o 
  -5  -4  10        3.66        3.05      4.59 o 
  -4  -4  10       46.82       33.37      4.59 o 
  -3  -4  10       42.89       37.31      4.45 o 
  -2  -4  10       32.98       36.39      6.05 o 
  -1  -4  10      219.59      249.64      6.10 o 
   0  -4  10      157.73      163.25      4.55 o 
   1  -4  10      401.89      409.72      7.01 o 
   2  -4  10      416.72      416.99      7.31 o 
   3  -4  10        4.33        5.81      5.31 o 
   4  -4  10        7.13        4.02      5.40 o 
   5  -4  10       76.67       80.11      7.43 o 
   6  -4  10      162.32      168.10      9.56 o 
  -6  -3  10       12.82       12.73      3.64 o 
  -5  -3  10       85.96       77.34      5.43 o 
  -4  -3  10       58.25       50.95      4.64 o 
  -3  -3  10       52.06       65.93      5.52 o 
  -2  -3  10       31.50       21.97      3.52 o 
  -1  -3  10     1499.13     1512.80     15.83 o 
   0  -3  10      459.36      461.78      4.57 o 
   1  -3  10       87.71       90.17      2.65 o 
   2  -3  10        6.38        4.70      2.33 o 
   3  -3  10      105.15      113.31      4.29 o 
   4  -3  10      322.40      326.61     12.41 o 
   5  -3  10       24.06       23.17      5.45 o 
   6  -3  10       22.83       20.44      6.78 o 
   7  -3  10       34.18       29.49      6.77 o 
  -7  -2  10      159.75      164.40     10.51 o 
  -6  -2  10      123.26      119.65      4.84 o 
  -5  -2  10       18.28        9.55      4.02 o 
  -4  -2  10        4.69        3.95      3.70 o 
  -3  -2  10      583.32      619.10     21.46 o 
  -2  -2  10       29.24       25.76      3.32 o 
  -1  -2  10      126.25      130.01      3.43 o 
   0  -2  10     1144.81     1176.54      9.98 o 
   1  -2  10      503.44      495.75      5.25 o 
   2  -2  10      353.32      366.46      5.15 o 
   3  -2  10      258.21      251.70      5.47 o 
   4  -2  10        9.95        7.59      3.25 o 
   5  -2  10       28.21       31.18      4.48 o 
   6  -2  10      137.12      132.64      5.67 o 
   7  -2  10      222.69      224.36      7.64 o 
  -7  -1  10        0.54        4.30      4.71 o 
  -6  -1  10      122.69      123.68      4.76 o 
  -5  -1  10       83.97       84.85      4.77 o 
  -4  -1  10        1.82       -0.74      3.54 o 
  -3  -1  10      158.42      151.24      8.72 o 
  -2  -1  10      649.81      611.81     33.61 o 
  -1  -1  10       99.33       87.09      2.34 o 
   0  -1  10      501.80      490.38      5.14 o 
   1  -1  10       13.55       15.67      1.82 o 
   2  -1  10      440.14      427.76      5.57 o 
   3  -1  10        4.30        4.41      3.04 o 
   4  -1  10      106.28      101.48      4.48 o 
   5  -1  10      105.68      112.06      5.06 o 
   6  -1  10      205.21      216.25      6.40 o 
   7  -1  10      301.84      319.50      7.32 o 
  -7   0  10       17.69       15.28      5.01 o 
  -6   0  10       13.32        6.86      5.85 o 
  -5   0  10       99.08       95.41      4.90 o 
  -4   0  10       80.07       78.35      4.09 o 
  -3   0  10      784.60      776.49     36.10 o 
  -2   0  10      425.80      427.18      6.01 o 
  -1   0  10       22.75       23.26      2.18 o 
   0   0  10      160.18      134.87      2.50 o 
   1   0  10      172.51      164.66      3.19 o 
   2   0  10        7.34        1.68      1.87 o 
   3   0  10       90.93       90.15      5.37 o 
   4   0  10      173.88      175.65      5.17 o 
   5   0  10       41.44       37.08      3.99 o 
   6   0  10      334.63      331.72      7.50 o 
   7   0  10      934.85      923.78     15.08 o 
   8   0  10      109.45      115.07      9.14 o 
  -7   1  10       57.12       52.67      5.58 o 
  -6   1  10       15.23       12.16      3.73 o 
  -5   1  10      792.85      842.48     13.80 o 
  -4   1  10       83.26       82.77     12.15 o 
  -3   1  10       14.13       15.15      2.83 o 
  -2   1  10      192.63      191.00      5.98 o 
  -1   1  10      667.55      645.89      8.42 o 
   0   1  10       41.48       29.12      2.73 o 
   1   1  10        1.48        2.35      2.40 o 
   2   1  10      602.98      600.86      5.38 o 
   3   1  10      129.06      107.46      9.94 o 
   4   1  10     1119.10     1088.40     10.53 o 
   5   1  10      269.40      285.61      5.62 o 
   6   1  10       91.54       95.56      5.10 o 
   7   1  10       51.14       57.61      7.36 o 
  -7   2  10      582.51      641.92     16.09 o 
  -6   2  10      160.79      150.65      7.82 o 
  -5   2  10      169.69      168.65      7.64 o 
  -4   2  10        6.56       10.64      4.79 o 
  -3   2  10      396.27      392.78      9.23 o 
  -2   2  10      259.72      268.91      4.83 o 
  -1   2  10      487.97      481.95      6.56 o 
   0   2  10      480.50      454.32      6.91 o 
   1   2  10       49.12       31.11      2.82 o 
   2   2  10      555.93      510.18     11.38 o 
   3   2  10      396.42      374.41      8.93 o 
   4   2  10      372.83      349.34      9.24 o 
   5   2  10      920.05      875.62     14.84 o 
   6   2  10        8.04       11.80      5.73 o 
   7   2  10       54.62       36.13      7.19 o 
  -7   3  10        0.80        5.80      7.03 o 
  -6   3  10      116.61      104.37      7.11 o 
  -5   3  10       96.97       82.15      6.47 o 
  -4   3  10       23.39       12.93      4.79 o 
  -3   3  10       64.18       66.30      5.83 o 
  -2   3  10      237.65      237.78      6.13 o 
  -1   3  10     1560.20     1594.95     11.40 o 
   0   3  10     1524.96     1592.86     41.02 o 
   1   3  10      113.05      122.43      3.87 o 
   2   3  10      188.22      199.27      5.42 o 
   3   3  10      453.05      459.86      9.87 o 
   4   3  10        1.21        5.23      4.50 o 
   5   3  10      634.63      614.10     12.83 o 
   6   3  10       69.87       65.17      7.44 o 
   7   3  10      103.87       94.30      8.43 o 
  -5   4  10      252.58      238.70      8.95 o 
  -4   4  10      179.06      194.32      7.95 o 
  -3   4  10      378.31      358.27      9.45 o 
  -2   4  10      317.56      344.61     23.41 o 
  -1   4  10       70.14       68.77      3.04 o 
   0   4  10     2669.84     2696.56     35.91 o 
   1   4  10       86.39       96.58      5.37 o 
   2   4  10       54.35       50.56      3.45 o 
   3   4  10      162.27      168.51      8.29 o 
   4   4  10      284.30      280.34      8.90 o 
   5   4  10        6.47        4.55      5.41 o 
   6   4  10      279.05      261.49      9.94 o 
   7   4  10      365.67      378.97     12.65 o 
  -6   5  10       44.53       51.83      7.57 o 
  -5   5  10      209.71      208.18      8.89 o 
  -4   5  10       88.33       82.87      6.88 o 
  -3   5  10      135.61      146.18      7.49 o 
  -2   5  10      827.91      822.28     16.33 o 
  -1   5  10        1.74        1.37      2.53 o 
   0   5  10      768.18      776.62      7.13 o 
   1   5  10     1204.21     1182.37     10.30 o 
   2   5  10      161.50      163.14      4.73 o 
   3   5  10      244.48      232.69      8.01 o 
   4   5  10       32.57       30.74      5.20 o 
   5   5  10      691.69      715.07     13.90 o 
   6   5  10       86.18       89.39      7.50 o 
   7   5  10        3.82        2.31      6.33 o 
  -5   6  10      163.30      171.77      8.58 o 
  -4   6  10      171.75      150.01      8.30 o 
  -3   6  10      173.97      179.60     11.50 o 
  -2   6  10      209.37      206.81      5.81 o 
  -1   6  10      673.48      665.80      7.02 o 
   0   6  10       12.95       16.20      2.73 o 
   1   6  10      213.49      221.44      4.59 o 
   2   6  10       27.66       29.29      2.98 o 
   3   6  10      598.71      585.62     18.74 o 
   4   6  10       43.67       34.51      5.14 o 
   5   6  10       68.01       57.91      6.21 o 
   6   6  10        6.54        7.17      5.99 o 
  -5   7  10        0.90       -3.69      5.83 o 
  -4   7  10      100.19      105.99      7.64 o 
  -3   7  10      349.54      355.11      7.55 o 
  -2   7  10      633.15      618.03     16.57 o 
  -1   7  10      247.10      252.18      6.72 o 
   0   7  10        1.05       -1.16      3.86 o 
   1   7  10        1.88        5.74      4.10 o 
   2   7  10       59.78       59.93      4.94 o 
   3   7  10       98.92      104.00      8.47 o 
   4   7  10        1.39       -2.01      6.03 o 
   5   7  10       23.71       23.45      6.35 o 
  -4   8  10      253.84      256.85     10.70 o 
  -3   8  10       72.83       69.00      5.56 o 
  -2   8  10      246.06      267.77     11.73 o 
  -1   8  10        2.18        1.14      4.10 o 
   0   8  10      279.36      280.78      7.63 o 
   1   8  10       76.61       71.15      5.37 o 
   2   8  10       14.31       17.45      4.72 o 
   3   8  10       13.96       17.30      4.62 o 
   4   8  10      144.37      168.05      9.29 o 
   5   8  10       13.35       13.80      6.23 o 
  -3   9  10      164.76      161.48     12.74 o 
  -2   9  10      124.81      116.61      6.47 o 
  -1   9  10       12.27       16.67      5.24 o 
   0   9  10        8.72       10.24      4.78 o 
   1   9  10       22.61       34.17      5.54 o 
   2   9  10       11.35        2.05      4.80 o 
   3   9  10       48.18       40.70      5.51 o 
  -1  -7  11      108.98      127.38      9.43 o 
   0  -7  11      256.96      283.45     11.58 o 
   1  -7  11       86.99       99.29      5.90 o 
   2  -7  11        5.49        8.48      5.11 o 
   3  -7  11       83.27       70.76      7.80 o 
  -3  -6  11       96.18      100.35      8.88 o 
  -2  -6  11      159.84      153.18      9.56 o 
  -1  -6  11        8.76       13.63      6.78 o 
   0  -6  11        0.69        5.55      5.82 o 
   1  -6  11      128.03      135.12      9.12 o 
   2  -6  11      147.09      135.90      8.54 o 
   3  -6  11      234.14      223.35     10.08 o 
   4  -6  11       45.01       38.43      7.52 o 
  -4  -5  11       21.17       27.14      7.04 o 
  -3  -5  11       20.43       15.95      6.24 o 
  -2  -5  11      268.95      275.07     10.40 o 
  -1  -5  11      212.89      219.90      9.23 o 
   0  -5  11      136.28      124.39      7.71 o 
   1  -5  11      204.98      204.07      6.07 o 
   2  -5  11       10.06       11.08      4.21 o 
   3  -5  11        8.18        7.65      5.81 o 
   4  -5  11        3.35       -0.72      6.30 o 
   5  -5  11       80.94       81.23      7.95 o 
  -5  -4  11        1.04        1.44      4.64 o 
  -4  -4  11      343.13      353.12     28.39 o 
  -3  -4  11       13.05        7.55      4.11 o 
  -2  -4  11        4.58        7.27      3.86 o 
  -1  -4  11      692.38      669.91     21.84 o 
   0  -4  11      317.67      316.06      5.21 o 
   1  -4  11       53.75       52.06      6.50 o 
   2  -4  11       30.60       27.99      4.16 o 
   3  -4  11       80.31       76.46      7.02 o 
   4  -4  11        3.11        3.77      6.09 o 
   5  -4  11        3.30        4.76      5.99 o 
   6  -4  11       85.89       87.54      7.81 o 
  -6  -3  11       77.27       71.22      5.50 o 
  -5  -3  11      148.17      126.62      6.17 o 
  -4  -3  11        0.72       -0.59      4.35 o 
  -3  -3  11      565.93      514.06      8.68 o 
  -2  -3  11      243.42      236.26     14.16 o 
  -1  -3  11      163.13      190.75      5.40 o 
   0  -3  11      164.01      170.85      3.31 o 
   1  -3  11       74.05       72.11      2.68 o 
   2  -3  11       49.70       48.90      2.95 o 
   3  -3  11       17.32       14.83      5.06 o 
   4  -3  11      375.06      378.14     11.00 o 
   5  -3  11       66.24       63.80      6.82 o 
   6  -3  11      303.02      339.20     11.56 o 
  -6  -2  11       59.50       56.38      4.68 o 
  -5  -2  11      276.91      273.09      7.17 o 
  -4  -2  11      102.56      103.85      5.29 o 
  -3  -2  11       66.37       74.75      6.85 o 
  -2  -2  11       19.72       23.33      3.46 o 
  -1  -2  11        1.03        2.22      2.43 o 
   0  -2  11       76.62       80.26      3.97 o 
   1  -2  11      970.06      961.88      8.32 o 
   2  -2  11      336.15      333.01      4.94 o 
   3  -2  11       14.19       11.54      3.21 o 
   4  -2  11        1.74        2.15      3.40 o 
   5  -2  11       19.58       17.79      3.86 o 
   6  -2  11      349.06      355.10      7.91 o 
   7  -2  11      193.18      210.99      8.45 o 
  -7  -1  11       15.92       13.68      6.54 o 
  -6  -1  11       13.83       12.22      4.12 o 
  -5  -1  11       21.25       21.06      4.00 o 
  -4  -1  11       15.31       14.27      3.64 o 
  -3  -1  11       71.31       72.35      4.09 o 
  -2  -1  11      327.53      320.21      5.98 o 
  -1  -1  11      551.80      523.20      9.97 o 
   0  -1  11       33.50       43.85      2.69 o 
   1  -1  11      553.86      549.34      5.44 o 
   2  -1  11       49.47       44.43      3.51 o 
   3  -1  11      234.49      235.17      5.51 o 
   4  -1  11        5.07        5.85      3.29 o 
   5  -1  11      265.15      267.14      6.70 o 
   6  -1  11       42.22       33.59      4.66 o 
   7  -1  11      537.33      569.98      9.71 o 
  -7   0  11       77.97       64.06      7.44 o 
  -6   0  11        2.35        6.75      3.92 o 
  -5   0  11       19.30       21.20      3.82 o 
  -4   0  11      219.02      236.58     16.45 o 
  -3   0  11        6.25        4.24      3.04 o 
  -2   0  11      149.44      152.37      4.37 o 
  -1   0  11     2229.87     2226.22     12.33 o 
   0   0  11      253.12      227.63      3.17 o 
   1   0  11       41.48       40.19      2.06 o 
   2   0  11       39.33       36.23      3.84 o 
   3   0  11      186.48      192.84      5.25 o 
   4   0  11      264.80      261.41      6.20 o 
   5   0  11      278.06      293.85      7.84 o 
   6   0  11      762.21      756.99      8.63 o 
   7   0  11       37.40       38.69      4.81 o 
  -6   1  11       58.25       49.23      6.66 o 
  -5   1  11      543.62      547.29     12.52 o 
  -4   1  11      259.26      237.22      8.47 o 
  -3   1  11     2433.08     2389.69     21.97 o 
  -2   1  11     1059.47     1097.17     14.40 o 
  -1   1  11       80.84       69.02      3.74 o 
   0   1  11        1.50        4.12      2.72 o 
   1   1  11        8.56        9.84      2.70 o 
   2   1  11      611.42      623.30      7.48 o 
   3   1  11      674.12      628.90     20.47 o 
   4   1  11     2181.80     2159.10     15.08 o 
   5   1  11        1.43       -1.06      3.65 o 
   6   1  11      224.17      243.38      9.83 o 
   7   1  11        5.09        1.49      6.98 o 
  -6   2  11      379.38      359.51     11.12 o 
  -5   2  11      868.55      909.79     15.62 o 
  -4   2  11        4.07        6.03      5.35 o 
  -3   2  11       11.59        6.38      4.72 o 
  -2   2  11        7.20       10.47      4.84 o 
  -1   2  11     1791.92     1760.85     12.33 o 
   0   2  11      440.79      431.12      6.34 o 
   1   2  11      988.08      915.43     25.80 o 
   2   2  11       50.10       51.37      8.45 o 
   3   2  11      174.04      179.30      7.13 o 
   4   2  11      357.07      337.63      9.55 o 
   5   2  11      333.17      303.77      9.83 o 
   6   2  11      143.90      142.73      8.53 o 
   7   2  11       71.00       72.20      8.04 o 
  -6   3  11       67.34       63.72      6.74 o 
  -5   3  11      147.49      139.21      7.65 o 
  -4   3  11        1.88        0.12      4.93 o 
  -3   3  11      267.98      249.00      8.49 o 
  -2   3  11       15.46       14.86      2.96 o 
  -1   3  11     1748.17     1707.11     12.36 o 
   0   3  11      407.69      368.62      8.47 o 
   1   3  11     1216.03     1255.62     25.37 o 
   2   3  11      161.92      172.98      9.95 o 
   3   3  11      106.17      119.11      6.51 o 
   4   3  11       69.97       54.14      5.76 o 
   5   3  11       33.55       34.88      6.27 o 
   6   3  11        1.04        0.77      5.65 o 
   7   3  11      525.76      534.99     14.70 o 
  -6   4  11       20.27       33.55      6.01 o 
  -5   4  11        1.02        1.19      5.36 o 
  -4   4  11      171.53      175.23      8.20 o 
  -3   4  11      160.63      154.09      7.41 o 
  -2   4  11      830.30      814.66     17.47 o 
  -1   4  11      869.67      855.62     13.85 o 
   0   4  11     1598.57     1647.06     12.19 o 
   1   4  11        1.30        0.69      3.01 o 
   2   4  11       63.15       62.17      3.65 o 
   3   4  11      579.78      518.01     10.90 o 
   4   4  11      270.61      293.24      9.11 o 
   5   4  11      697.78      689.81     14.03 o 
   6   4  11      140.61      120.83      8.40 o 
   7   4  11       96.88       94.08      8.60 o 
  -5   5  11       29.97       32.67      5.93 o 
  -4   5  11      727.78      650.62     13.56 o 
  -3   5  11     1091.06     1052.78     16.28 o 
  -2   5  11      390.33      407.27      7.14 o 
  -1   5  11       15.97        7.38      2.68 o 
   0   5  11       53.17       56.18      3.22 o 
   1   5  11        3.19        4.23      3.09 o 
   2   5  11      460.48      467.36      9.57 o 
   3   5  11      150.75      168.10      5.01 o 
   4   5  11        7.15        8.36      5.16 o 
   5   5  11       76.13       61.49      6.49 o 
   6   5  11       94.46      110.03      8.07 o 
  -5   6  11      516.83      532.26     13.34 o 
  -4   6  11       65.42       54.71      6.75 o 
  -3   6  11      525.78      527.90     12.73 o 
  -2   6  11       96.36       92.85      4.71 o 
  -1   6  11      388.83      409.20      5.97 o 
   0   6  11      155.95      164.35      4.26 o 
   1   6  11       49.14       49.17      3.28 o 
   2   6  11       11.01        8.79      2.90 o 
   3   6  11       94.68       90.49      4.47 o 
   4   6  11       33.81       33.47      5.47 o 
   5   6  11      266.53      253.42      9.37 o 
   6   6  11      177.85      170.12      8.99 o 
  -5   7  11       11.90        5.00      6.12 o 
  -4   7  11       98.96      106.11      8.30 o 
  -3   7  11      239.86      229.21     10.05 o 
  -2   7  11        5.21       10.78      4.13 o 
  -1   7  11       65.14       64.06      7.49 o 
   0   7  11       42.27       36.11      4.65 o 
   1   7  11        1.95        2.01      4.38 o 
   2   7  11       38.38       39.13      6.02 o 
   3   7  11       70.86       73.61      5.29 o 
   4   7  11      202.69      222.96     10.43 o 
   5   7  11      110.73      110.28      8.52 o 
   6   7  11      146.43      146.84      9.20 o 
  -4   8  11       16.23       23.24      6.73 o 
  -3   8  11       80.95       83.65      6.12 o 
  -2   8  11      254.05      265.54      7.45 o 
  -1   8  11        4.01        7.72      4.55 o 
   0   8  11       86.13       81.87      7.50 o 
   1   8  11       53.61       43.72      5.14 o 
   2   8  11      103.64      100.14      5.93 o 
   3   8  11      110.72       98.06      7.51 o 
   4   8  11      651.33      646.85     15.72 o 
   5   8  11      204.49      201.92     10.42 o 
  -3   9  11        0.78       -3.72      6.12 o 
  -2   9  11       85.07       81.93      6.01 o 
  -1   9  11      154.62      176.75     10.77 o 
   0   9  11      104.59      114.56      6.26 o 
   1   9  11       52.13       56.31      5.81 o 
   2   9  11      186.35      200.44     13.58 o 
   3   9  11       74.06       78.22      6.03 o 
   2  -7  12      118.26      119.25      8.51 o 
  -2  -6  12      109.98       90.48      8.94 o 
  -1  -6  12       31.36       28.76      7.10 o 
   0  -6  12       82.15       85.38      8.34 o 
   1  -6  12        2.87        4.78      4.30 o 
   2  -6  12       89.55       87.55      8.26 o 
   3  -6  12        1.35        5.73      6.22 o 
  -4  -5  12       12.04       12.36      6.72 o 
  -3  -5  12        4.25        7.24      6.23 o 
  -2  -5  12       21.06       21.57      6.62 o 
  -1  -5  12      233.19      224.70      9.61 o 
   0  -5  12      238.86      244.55      9.73 o 
   1  -5  12        3.27       -0.24      3.77 o 
   2  -5  12        7.47        8.43      4.25 o 
   3  -5  12      485.88      526.83     13.45 o 
   4  -5  12        4.78        3.17      6.02 o 
  -5  -4  12        2.46        1.58      6.89 o 
  -4  -4  12        3.21        7.74      4.59 o 
  -3  -4  12      136.97      119.32      5.87 o 
  -2  -4  12      102.47      101.76      5.43 o 
  -1  -4  12       16.31       24.23      4.24 o 
   0  -4  12      301.06      309.90      6.87 o 
   1  -4  12      508.97      500.70     11.31 o 
   2  -4  12      196.31      181.92     10.56 o 
   3  -4  12       43.13       36.73      6.57 o 
   4  -4  12        8.11        7.14      5.61 o 
   5  -4  12      191.98      195.63      9.72 o 
  -5  -3  12       20.76       16.20      4.48 o 
  -4  -3  12       46.55       50.65      4.99 o 
  -3  -3  12        3.65        7.64      4.09 o 
  -2  -3  12      565.27      581.63     25.27 o 
  -1  -3  12       46.60       31.72      3.92 o 
   0  -3  12      129.71      124.18      3.69 o 
   1  -3  12        7.44        4.17      2.53 o 
   2  -3  12       86.93       85.50      4.46 o 
   3  -3  12      311.88      277.20      9.37 o 
   4  -3  12      129.55      143.95      8.06 o 
   5  -3  12      263.26      256.47     10.07 o 
   6  -3  12      444.12      462.91     13.63 o 
  -6  -2  12        0.57       -0.09      3.51 o 
  -5  -2  12      143.99      145.55      9.45 o 
  -4  -2  12      324.37      321.67     15.24 o 
  -3  -2  12       70.53       65.24      7.66 o 
  -2  -2  12      199.24      198.86      5.58 o 
  -1  -2  12        8.41        9.03      2.52 o 
   0  -2  12        6.58        5.37      2.03 o 
   1  -2  12       23.98       22.17      2.22 o 
   2  -2  12      437.01      448.32      5.77 o 
   3  -2  12      190.84      203.15      5.57 o 
   4  -2  12      122.84      118.66      8.78 o 
   5  -2  12      816.49      833.15     10.90 o 
   6  -2  12      123.42      136.62      7.27 o 
   7  -2  12       15.45       19.23      6.96 o 
  -6  -1  12        6.78        0.66      4.22 o 
  -5  -1  12       25.64       21.88      4.45 o 
  -4  -1  12      111.89      104.67     10.06 o 
  -3  -1  12      318.46      314.14      6.57 o 
  -2  -1  12        6.89        3.79      3.07 o 
  -1  -1  12      327.16      332.45      7.78 o 
   0  -1  12        5.35        3.72      1.90 o 
   1  -1  12       11.78       12.20      2.02 o 
   2  -1  12      184.30      187.04     13.62 o 
   3  -1  12     3576.58     3687.74     42.12 o 
   4  -1  12       10.17        9.33      3.67 o 
   5  -1  12       98.03      106.73      5.28 o 
   6  -1  12       81.59       74.89      5.36 o 
   7  -1  12      138.15      149.21      6.53 o 
  -6   0  12      119.16       94.75      7.93 o 
  -5   0  12        9.95        2.03      5.71 o 
  -4   0  12        5.02       -1.21      5.33 o 
  -3   0  12      520.66      495.49     11.49 o 
  -2   0  12      432.20      436.22     10.27 o 
  -1   0  12      207.68      190.72      5.35 o 
   0   0  12      813.42      805.91      6.79 o 
   1   0  12     1794.36     1828.19     14.12 o 
   2   0  12       41.97       44.60      3.60 o 
   3   0  12      293.69      293.86      6.23 o 
   4   0  12      429.69      426.79     12.10 o 
   5   0  12       71.48       72.25      4.94 o 
   6   0  12       76.48       73.89      5.07 o 
   7   0  12       14.29       18.14      4.73 o 
  -6   1  12       50.43       56.40      7.08 o 
  -5   1  12       52.19       59.36      6.87 o 
  -4   1  12       69.40       73.85      6.82 o 
  -3   1  12      247.14      230.93      8.53 o 
  -2   1  12     2966.50     2951.00     24.14 o 
  -1   1  12     1195.73     1174.86     11.85 o 
   0   1  12      546.42      568.67      7.35 o 
   1   1  12        3.72        3.29      2.89 o 
   2   1  12       75.18       73.82      3.37 o 
   3   1  12       48.78       55.19      4.00 o 
   4   1  12      666.85      661.08      9.22 o 
   5   1  12      118.08      132.49      7.88 o 
   6   1  12      232.57      229.85      9.77 o 
   7   1  12        4.37        7.71      5.89 o 
  -6   2  12       54.19       50.33      6.60 o 
  -5   2  12       69.70       58.35      6.65 o 
  -4   2  12      167.34      164.50      8.23 o 
  -3   2  12      181.23      186.17      7.85 o 
  -2   2  12      460.03      446.78     10.29 o 
  -1   2  12     1568.82     1546.02     30.23 o 
   0   2  12       61.93       69.30      3.81 o 
   1   2  12      285.58      280.15      5.55 o 
   2   2  12        1.26        4.44      2.77 o 
   3   2  12      122.54      129.36      7.01 o 
   4   2  12      159.47      151.89      7.51 o 
   5   2  12      164.70      159.77      8.37 o 
   6   2  12        7.40       12.96      6.73 o 
   7   2  12       26.17       25.16      7.74 o 
  -6   3  12       17.89       14.64      6.29 o 
  -5   3  12      198.75      167.78      8.52 o 
  -4   3  12      715.37      633.09     13.06 o 
  -3   3  12      864.95      841.83     14.37 o 
  -2   3  12        2.09        1.63      4.78 o 
  -1   3  12      592.65      545.68      9.98 o 
   0   3  12       98.42      102.08      4.23 o 
   1   3  12      262.64      257.88      5.57 o 
   2   3  12        6.22       10.32      3.01 o 
   3   3  12       71.76       67.92      6.05 o 
   4   3  12        3.71        6.64      5.26 o 
   5   3  12      270.01      258.19      9.69 o 
   6   3  12      121.08      120.13      8.54 o 
   7   3  12        3.04        4.28      6.54 o 
  -6   4  12      425.59      407.10     12.19 o 
  -5   4  12       57.74       49.30      6.24 o 
  -4   4  12      391.05      382.58     11.20 o 
  -3   4  12      196.50      197.83      8.64 o 
  -2   4  12      359.83      383.32     13.93 o 
  -1   4  12        8.51        3.32      2.57 o 
   0   4  12      353.10      333.76      6.34 o 
   1   4  12       94.81       83.04      4.15 o 
   2   4  12       12.77       11.60      3.23 o 
   3   4  12       26.42       31.15      5.30 o 
   4   4  12       56.98       56.39      6.38 o 
   5   4  12       71.55       67.53      6.75 o 
   6   4  12      247.40      238.04     10.60 o 
  -5   5  12      186.34      177.15      9.12 o 
  -4   5  12      545.49      559.68     13.02 o 
  -3   5  12       85.33       82.78      7.19 o 
  -2   5  12      307.40      317.62     14.79 o 
  -1   5  12        1.17        0.38      2.73 o 
   0   5  12       53.98       44.70      3.11 o 
   1   5  12       25.80       35.25      3.71 o 
   2   5  12      168.26      163.87      7.27 o 
   3   5  12      294.04      282.83      8.99 o 
   4   5  12      122.22      123.65      7.58 o 
   5   5  12      267.17      261.40      9.67 o 
   6   5  12      269.74      246.42     10.55 o 
  -5   6  12        1.63        1.43      5.71 o 
  -4   6  12       30.56       29.87      6.38 o 
  -3   6  12      340.41      335.45     10.91 o 
  -2   6  12       67.08       71.30      4.77 o 
  -1   6  12      108.61      109.33      4.06 o 
   0   6  12        8.24        9.70      2.91 o 
   1   6  12       77.08       90.31      3.75 o 
   2   6  12       10.33       14.10      3.65 o 
   3   6  12      486.66      468.54      7.82 o 
   4   6  12      512.43      498.60     12.11 o 
   5   6  12        0.78        0.72      5.25 o 
   6   6  12      119.37      101.75      7.60 o 
  -5   7  12       14.61       11.85      6.39 o 
  -4   7  12      102.68      101.47      8.52 o 
  -3   7  12       78.69       70.29      7.84 o 
  -2   7  12       56.42       61.16      4.88 o 
  -1   7  12       47.74       47.37      7.00 o 
   0   7  12       14.89       28.65      4.46 o 
   1   7  12      313.76      331.05      7.95 o 
   2   7  12      106.42      109.59      7.40 o 
   3   7  12       67.12       70.11      5.00 o 
   4   7  12      307.35      310.80     12.05 o 
   5   7  12       14.55        9.92      7.31 o 
  -3   8  12       10.48       12.99      6.52 o 
  -2   8  12      480.68      542.37     23.73 o 
  -1   8  12      528.09      549.97     17.63 o 
   0   8  12       13.76        8.30      4.50 o 
   1   8  12       14.16       12.83      4.82 o 
   2   8  12      144.08      149.11      6.34 o 
   3   8  12       95.00       95.31      6.07 o 
   4   8  12      177.55      205.79     10.86 o 
  -2   9  12       74.99       72.41      8.13 o 
  -1   9  12      103.60      127.43     11.74 o 
   0   9  12      211.35      212.92      7.42 o 
   1   9  12      135.91      156.54      6.84 o 
   2   9  12      207.21      198.18      7.46 o 
   3   9  12       16.23       12.94      6.32 o 
  -1  -6  13       61.66       64.61      8.06 o 
   0  -6  13      161.85      157.80      9.82 o 
   1  -6  13      112.91      109.30      9.17 o 
   2  -6  13       26.58       18.55      4.63 o 
   3  -6  13        3.75        0.27      6.35 o 
  -3  -5  13       70.28       71.79      8.15 o 
  -2  -5  13       11.69        7.45      6.09 o 
  -1  -5  13        8.03       17.25      6.71 o 
   0  -5  13       26.38       25.58      6.24 o 
   1  -5  13      179.24      159.60      5.89 o 
   2  -5  13       20.84       18.42      4.36 o 
   3  -5  13        0.77       -6.28      6.28 o 
   4  -5  13      137.39      168.15      9.92 o 
  -4  -4  13        0.45        2.85      4.59 o 
  -3  -4  13        5.16        5.48      4.49 o 
  -2  -4  13       10.44        6.83      4.21 o 
  -1  -4  13      402.83      410.73      8.24 o 
   0  -4  13       14.75       14.03      4.00 o 
   1  -4  13       68.24       77.57      4.72 o 
   2  -4  13        5.41        7.13      4.98 o 
   3  -4  13        7.16        4.77      5.95 o 
   4  -4  13      175.78      191.19      9.87 o 
   5  -4  13      422.56      459.55     13.56 o 
  -5  -3  13        0.82        0.27      4.38 o 
  -4  -3  13      171.22      176.82     13.54 o 
  -3  -3  13      106.51      106.99      5.74 o 
  -2  -3  13       40.20       41.95      4.38 o 
  -1  -3  13        4.53        2.49      3.66 o 
   0  -3  13       58.96       63.57      4.23 o 
   1  -3  13        2.17        1.34      3.35 o 
   2  -3  13     1333.92     1375.74     12.87 o 
   3  -3  13       12.17        7.30      5.92 o 
   4  -3  13       56.84       64.28      7.23 o 
   5  -3  13       72.54       82.37      7.71 o 
  -5  -2  13        2.49       -1.97      4.24 o 
  -4  -2  13       78.43       71.15      5.04 o 
  -3  -2  13      356.07      372.20      7.70 o 
  -2  -2  13       57.57       63.54      4.35 o 
  -1  -2  13       75.86       74.31      5.34 o 
   0  -2  13      366.31      365.44      4.56 o 
   1  -2  13       65.75       67.48      2.70 o 
   2  -2  13      267.34      283.18      5.49 o 
   3  -2  13      900.28      925.59     15.91 o 
   4  -2  13      200.07      204.07      6.16 o 
   5  -2  13        9.99        7.27      5.35 o 
   6  -2  13       75.70       72.66      9.95 o 
  -6  -1  13        1.88        6.93      6.57 o 
  -5  -1  13      259.61      280.82     10.88 o 
  -4  -1  13        1.95        3.19      5.51 o 
  -3  -1  13      919.95      946.73     11.91 o 
  -2  -1  13       51.44       58.66      5.13 o 
  -1  -1  13       21.87       20.83      2.64 o 
   0  -1  13      171.06      166.15      3.86 o 
   1  -1  13     1567.35     1611.94     11.79 o 
   2  -1  13      109.64      117.35      4.60 o 
   3  -1  13       21.12       21.33      3.84 o 
   4  -1  13      145.39      140.98      6.14 o 
   5  -1  13      350.50      362.48      7.88 o 
   6  -1  13        0.86        2.29      4.42 o 
  -6   0  13       19.79       22.57      6.35 o 
  -5   0  13       76.98       81.90      7.77 o 
  -4   0  13        5.63        5.81      5.47 o 
  -3   0  13       12.33       11.71      5.48 o 
  -2   0  13     1715.33     1690.21     19.52 o 
  -1   0  13     1482.31     1518.74     12.53 o 
   0   0  13       46.75       48.20      4.74 o 
   1   0  13      305.88      286.04      4.65 o 
   2   0  13      104.14      100.60      4.37 o 
   3   0  13      621.94      639.55      8.86 o 
   4   0  13      563.12      558.75      9.06 o 
   5   0  13       90.05       87.57      5.39 o 
   6   0  13        0.80        4.76      4.19 o 
  -6   1  13       87.26       82.53      7.91 o 
  -5   1  13       31.84       37.29      6.94 o 
  -4   1  13      363.12      382.93     11.25 o 
  -3   1  13      156.59      150.94      8.11 o 
  -2   1  13      681.02      664.42     12.80 o 
  -1   1  13      105.21      109.05      4.57 o 
   0   1  13      286.22      301.26     18.63 o 
   1   1  13      126.48      140.08      4.52 o 
   2   1  13      213.36      224.25      8.04 o 
   3   1  13        1.90       -1.06      4.98 o 
   4   1  13       45.27       48.21      6.12 o 
   5   1  13      245.40      243.96      9.58 o 
   6   1  13       51.19       52.83      7.66 o 
  -6   2  13        1.67        3.96      5.92 o 
  -5   2  13      347.48      342.85     11.36 o 
  -4   2  13      600.44      612.14     13.70 o 
  -3   2  13      328.92      317.14      9.97 o 
  -2   2  13        1.78       -3.02      5.09 o 
  -1   2  13      298.27      283.73      7.47 o 
   0   2  13      213.62      212.23      5.34 o 
   1   2  13        3.83        2.43      3.15 o 
   2   2  13       80.29       97.28      4.04 o 
   3   2  13      223.87      216.55      8.62 o 
   4   2  13      153.13      152.69      8.26 o 
   5   2  13      111.06       94.24      7.54 o 
   6   2  13        8.83       13.98      6.39 o 
  -6   3  13      193.07      185.18      9.28 o 
  -5   3  13      310.88      294.49     10.68 o 
  -4   3  13       58.72       44.86      6.72 o 
  -3   3  13      291.00      294.33      9.90 o 
  -2   3  13        5.15       10.07      5.20 o 
  -1   3  13        1.41        3.08      3.34 o 
   0   3  13      626.95      602.43     12.38 o 
   1   3  13      132.21      116.91     18.31 o 
   2   3  13       60.70       71.86      3.87 o 
   3   3  13       20.31        7.86      5.35 o 
   4   3  13       49.16       50.01      6.65 o 
   5   3  13      302.89      313.52     10.96 o 
   6   3  13      147.00      128.85      8.45 o 
  -6   4  13       44.63       41.68      7.12 o 
  -5   4  13      189.27      192.35      9.10 o 
  -4   4  13      171.03      168.09      8.75 o 
  -3   4  13      228.03      229.61      9.09 o 
  -2   4  13      356.45      353.68     10.20 o 
  -1   4  13       28.38       29.08      3.08 o 
   0   4  13        1.95        8.96      3.59 o 
   1   4  13        7.07        7.45      4.23 o 
   2   4  13      205.68      186.01      5.28 o 
   3   4  13      814.97      789.03     14.31 o 
   4   4  13       32.73       33.64      6.44 o 
   5   4  13      270.65      257.70     10.20 o 
   6   4  13       30.60       28.50      6.79 o 
  -5   5  13       65.13       61.94      7.03 o 
  -4   5  13      144.03      151.94      8.52 o 
  -3   5  13      311.14      319.25     10.62 o 
  -2   5  13      176.19      199.96      8.67 o 
  -1   5  13       50.92       36.34      3.37 o 
   0   5  13        2.90        5.01      2.90 o 
   1   5  13      235.07      225.06      6.78 o 
   2   5  13        5.23        6.21      3.48 o 
   3   5  13      611.12      569.32     12.58 o 
   4   5  13      330.49      334.37     10.75 o 
   5   5  13      323.87      332.92     11.01 o 
   6   5  13       36.71       39.59      7.27 o 
  -5   6  13      101.01       93.73      8.16 o 
  -4   6  13      144.83      137.64      8.51 o 
  -3   6  13        1.06       -0.81      6.43 o 
  -2   6  13      121.20      147.46      5.81 o 
  -1   6  13        1.97        1.90      3.02 o 
   0   6  13       17.73       19.66      3.23 o 
   1   6  13      284.21      269.09      7.86 o 
   2   6  13      651.33      647.61      9.19 o 
   3   6  13      319.53      334.16     10.02 o 
   4   6  13      201.51      191.86      8.66 o 
   5   6  13       16.60       14.90      6.01 o 
  -4   7  13       10.15       11.43      6.30 o 
  -3   7  13        1.87        1.92      5.98 o 
  -2   7  13      395.83      452.77      8.78 o 
  -1   7  13      386.48      387.24      8.43 o 
   0   7  13      116.96      124.58      6.03 o 
   1   7  13       44.76       50.52      4.94 o 
   2   7  13      386.34      410.54      9.02 o 
   3   7  13      158.39      155.61      9.74 o 
   4   7  13       39.27       43.45      8.32 o 
  -2   8  13        5.53        8.10      5.00 o 
  -1   8  13      236.91      256.33      7.63 o 
   0   8  13      513.80      537.47     10.23 o 
   1   8  13      248.64      245.51      9.76 o 
   2   8  13        0.80       -0.08      4.91 o 
   3   8  13       76.27       71.85      5.55 o 
  -1   9  13       72.58       66.10      8.14 o 
   0   9  13       15.75       10.89      7.31 o 
   1   9  13        4.92        8.00      7.41 o 
   2   9  13        1.95       10.30      6.62 o 
   2  -6  14        7.97        6.74      5.82 o 
  -2  -5  14        2.35       -0.08      6.57 o 
  -1  -5  14        7.58        1.46      6.15 o 
   0  -5  14        0.51        4.61      5.95 o 
   1  -5  14       83.22       74.25      8.13 o 
   2  -5  14        9.55        5.78      4.28 o 
   3  -5  14      163.04      170.70      9.29 o 
  -4  -4  14       28.65       30.61      6.65 o 
  -3  -4  14        2.43        4.07      4.85 o 
  -2  -4  14        2.16       -2.00      4.28 o 
  -1  -4  14       14.65       18.58      4.36 o 
   0  -4  14        3.43        3.79      3.92 o 
   1  -4  14      358.70      361.16      7.60 o 
   2  -4  14      208.12      222.32     10.13 o 
   3  -4  14       46.52       56.59      6.89 o 
   4  -4  14       48.92       50.76      7.15 o 
  -4  -3  14      215.09      194.86      7.18 o 
  -3  -3  14       39.21       33.96      4.62 o 
  -2  -3  14       26.80       22.61      4.36 o 
  -1  -3  14       25.88       27.22      4.36 o 
   0  -3  14      106.78      106.96      5.00 o 
   1  -3  14      124.36      124.68      7.06 o 
   2  -3  14      179.15      186.52      8.22 o 
   3  -3  14      189.65      206.05      8.88 o 
   4  -3  14      240.34      232.17     10.38 o 
   5  -3  14        8.04       11.31      6.73 o 
  -4  -2  14       25.63       28.58      7.35 o 
  -3  -2  14      306.93      310.53      7.30 o 
  -2  -2  14      260.12      258.32      6.70 o 
  -1  -2  14      165.22      172.78      5.52 o 
   0  -2  14        3.28        3.88      2.67 o 
   1  -2  14      278.66      277.43      7.83 o 
   2  -2  14      145.94      148.75      4.29 o 
   3  -2  14      146.54      146.19      5.43 o 
   4  -2  14      307.48      300.82      7.26 o 
   5  -2  14      291.75      292.96      7.60 o 
   6  -2  14       31.32       32.37      6.53 o 
  -5  -1  14       55.71       58.22      7.99 o 
  -4  -1  14       93.80       89.86      7.86 o 
  -3  -1  14      436.59      450.29     12.20 o 
  -2  -1  14      244.70      259.52      9.63 o 
  -1  -1  14      250.93      251.69      6.29 o 
   0  -1  14        4.36        4.11      3.22 o 
   1  -1  14        4.04        2.52      2.53 o 
   2  -1  14      457.26      462.30      7.73 o 
   3  -1  14      689.35      715.47      9.79 o 
   4  -1  14      111.45      118.59      7.99 o 
   5  -1  14      161.98      168.69      6.35 o 
   6  -1  14        6.14        5.59      4.39 o 
  -5   0  14       77.56       72.02      7.87 o 
  -4   0  14       54.89       45.40      7.02 o 
  -3   0  14       60.32       58.64      7.03 o 
  -2   0  14      590.32      582.12     12.71 o 
  -1   0  14      275.42      272.80      6.32 o 
   0   0  14       96.39      106.06      7.50 o 
   1   0  14      231.62      259.58      4.68 o 
   2   0  14       64.04       70.66      4.35 o 
   3   0  14       83.95       77.64      4.67 o 
   4   0  14       36.23       32.13      4.46 o 
   5   0  14       67.08       67.02      5.22 o 
   6   0  14      221.51      212.19      8.26 o 
  -5   1  14      247.78      252.48     10.44 o 
  -4   1  14      574.88      566.59     13.50 o 
  -3   1  14       40.80       42.64      6.54 o 
  -2   1  14       37.69       25.05      5.76 o 
  -1   1  14      984.67      968.85     10.67 o 
   0   1  14      145.14      135.60      4.81 o 
   1   1  14        1.24        1.99      3.20 o 
   2   1  14      155.12      126.72      7.18 o 
   3   1  14       84.32       90.27      6.98 o 
   4   1  14      219.08      219.35      9.23 o 
   5   1  14      245.25      257.75     10.48 o 
   6   1  14      161.98      156.45      9.16 o 
  -5   2  14       55.91       60.51      7.30 o 
  -4   2  14      104.23       82.76      7.65 o 
  -3   2  14      855.16      857.99     15.64 o 
  -2   2  14        7.33        5.25      5.34 o 
  -1   2  14        1.10        2.94      3.52 o 
   0   2  14       44.05       44.92      3.81 o 
   1   2  14        4.96        2.58      3.05 o 
   2   2  14      157.99      177.18      7.88 o 
   3   2  14      227.83      231.13      9.20 o 
   4   2  14      696.73      656.50     14.14 o 
   5   2  14      153.86      129.54      8.64 o 
   6   2  14       32.74       24.64      6.17 o 
  -5   3  14      451.81      433.03     12.58 o 
  -4   3  14      125.66      136.21      8.31 o 
  -3   3  14        3.08        6.22      5.88 o 
  -2   3  14       12.66       19.04      5.84 o 
  -1   3  14      163.09      153.68     12.70 o 
   0   3  14      187.46      209.34      6.29 o 
   1   3  14      155.12      165.20      5.72 o 
   2   3  14     1165.69     1072.85     10.67 o 
   3   3  14      170.23      186.25      8.59 o 
   4   3  14      392.94      387.83     11.59 o 
   5   3  14        1.59        4.41      6.46 o 
   6   3  14       11.37        9.40      6.13 o 
  -5   4  14       28.22       30.85      6.96 o 
  -4   4  14       76.00       67.97      6.92 o 
  -3   4  14      185.13      175.59      8.68 o 
  -2   4  14       40.16       38.05      6.26 o 
  -1   4  14        1.17        1.98      2.93 o 
   0   4  14       31.98       27.44      4.62 o 
   1   4  14      657.08      626.16     18.60 o 
   2   4  14      630.25      614.28     13.34 o 
   3   4  14       70.42       66.16      6.48 o 
   4   4  14      150.40      150.89      8.63 o 
   5   4  14      176.33      189.58      9.60 o 
   6   4  14        1.17       -0.21      6.56 o 
  -5   5  14       82.38       80.37      8.21 o 
  -4   5  14        1.36        1.38      5.90 o 
  -3   5  14       67.21       78.26      7.95 o 
  -2   5  14       29.91       27.77      5.85 o 
  -1   5  14     1052.32      999.48     11.56 o 
   0   5  14      114.54      112.75      4.30 o 
   1   5  14       75.15       76.91      5.61 o 
   2   5  14      142.02      151.63      5.33 o 
   3   5  14      220.09      203.82      8.75 o 
   4   5  14       14.61       20.20      5.73 o 
   5   5  14      270.84      268.91     10.68 o 
  -4   6  14      171.96      190.10     10.08 o 
  -3   6  14      493.09      472.73     13.10 o 
  -2   6  14      282.49      288.54     11.01 o 
  -1   6  14       16.08       19.31      3.29 o 
   0   6  14       65.41       68.47      3.88 o 
   1   6  14       15.55       14.41      3.36 o 
   2   6  14      531.08      573.99      9.11 o 
   3   6  14      397.64      410.35     11.30 o 
   4   6  14       30.98       25.38      6.39 o 
   5   6  14        0.75        1.89      5.44 o 
  -3   7  14       23.19       19.22      7.43 o 
  -2   7  14       79.86       82.27      8.24 o 
  -1   7  14       71.40       70.21     10.59 o 
   0   7  14      767.53      816.58     11.54 o 
   1   7  14       80.24       80.90      7.51 o 
   2   7  14        2.13        1.48      4.36 o 
   3   7  14       11.70       16.40      7.84 o 
   4   7  14      456.46      518.23     15.27 o 
  -2   8  14       88.89       98.74      7.82 o 
  -1   8  14       51.56       54.56      5.29 o 
   0   8  14        6.61        6.29      4.65 o 
   1   8  14      110.63      105.29     13.59 o 
   2   8  14      503.53      522.75     10.16 o 
  -1  -5  15       25.91       37.39      6.98 o 
   0  -5  15       67.36       76.96      7.74 o 
   1  -5  15      322.94      305.50     11.76 o 
   2  -5  15       56.05       56.10      7.67 o 
  -3  -4  15       50.37       44.93      7.28 o 
  -2  -4  15      109.93      120.54      6.09 o 
  -1  -4  15        0.67        2.61      5.35 o 
   0  -4  15       55.03       48.63      6.74 o 
   1  -4  15      108.05      116.08      8.41 o 
   2  -4  15      476.12      511.26      9.37 o 
   3  -4  15      141.93      155.23      8.80 o 
  -3  -3  15       88.06       88.53      5.83 o 
  -2  -3  15      104.63      105.88      5.71 o 
  -1  -3  15      139.29      141.18      5.88 o 
   0  -3  15      128.29      126.37      5.41 o 
   1  -3  15      125.71      123.73      7.72 o 
   2  -3  15       76.36       82.12      4.98 o 
   3  -3  15       26.91       30.19      6.59 o 
   4  -3  15        0.62        9.41      6.97 o 
  -4  -2  15       76.76       96.49      8.23 o 
  -3  -2  15      730.23      753.61     16.16 o 
  -2  -2  15      191.59      197.33      9.59 o 
  -1  -2  15       31.02       24.87      5.81 o 
   0  -2  15       10.62        9.13      3.55 o 
   1  -2  15       38.37       38.44      3.85 o 
   2  -2  15       35.86       37.56      4.03 o 
   3  -2  15      547.18      578.30      9.34 o 
   4  -2  15        8.67       10.75      4.15 o 
   5  -2  15        2.45        1.38      4.21 o 
  -4  -1  15       61.19       64.13      7.35 o 
  -3  -1  15        0.75        0.40      5.96 o 
  -2  -1  15      502.89      533.55     13.02 o 
  -1  -1  15       46.75       49.53      4.27 o 
   0  -1  15       44.04       46.10      4.05 o 
   1  -1  15        6.36        5.65      3.44 o 
   2  -1  15       16.28       13.72      3.80 o 
   3  -1  15       13.64        8.75      3.82 o 
   4  -1  15      205.17      213.92      6.76 o 
   5  -1  15      524.14      524.70      9.93 o 
   6  -1  15       75.78       57.64      7.45 o 
  -5   0  15       36.27       31.37      6.97 o 
  -4   0  15      381.03      400.18     12.64 o 
  -3   0  15       24.64       15.67      6.13 o 
  -2   0  15        7.80        6.04      6.03 o 
  -1   0  15        5.99        5.17      3.77 o 
   0   0  15      287.03      272.52      8.21 o 
   1   0  15        3.27        2.14      3.19 o 
   2   0  15       40.42       42.09      4.05 o 
   3   0  15      600.89      591.84      9.36 o 
   4   0  15      123.85      123.73      5.73 o 
   5   0  15       34.62       31.72      6.61 o 
   6   0  15       76.45       78.77      7.91 o 
  -5   1  15      103.46      112.48      8.85 o 
  -4   1  15        2.04        5.56      6.56 o 
  -3   1  15      101.05       90.42      7.94 o 
  -2   1  15        8.12        7.32      5.30 o 
  -1   1  15       48.46       53.26      4.52 o 
   0   1  15        3.87        2.29      3.41 o 
   1   1  15      703.78      684.94     31.40 o 
   2   1  15        1.11        4.35      5.08 o 
   3   1  15      277.97      285.26     10.04 o 
   4   1  15      149.19      145.67      8.22 o 
   5   1  15       41.54       44.24      6.87 o 
   6   1  15       64.94       54.89      7.64 o 
  -5   2  15      249.21      271.99     10.93 o 
  -4   2  15       93.90       94.25      8.10 o 
  -3   2  15        8.53        9.68      5.82 o 
  -2   2  15        1.04       -0.74      5.32 o 
  -1   2  15       32.65       30.53      4.00 o 
   0   2  15        8.05        8.09      3.65 o 
   1   2  15      743.19      724.19      9.25 o 
   2   2  15      226.58      215.00      9.03 o 
   3   2  15       75.96       71.51      7.30 o 
   4   2  15      122.02      130.02      8.13 o 
   5   2  15       54.37       49.24      7.07 o 
  -5   3  15        7.62       10.98      6.35 o 
  -4   3  15      724.35      765.21     16.35 o 
  -3   3  15        1.85        0.14      6.21 o 
  -2   3  15       54.53       42.98      6.33 o 
  -1   3  15        1.57       -0.20      3.62 o 
   0   3  15       81.03       82.98      6.21 o 
   1   3  15      145.06      151.32      5.34 o 
   2   3  15      769.53      723.32     14.21 o 
   3   3  15      104.42      115.20      7.53 o 
   4   3  15      311.55      296.46     11.03 o 
   5   3  15      310.83      320.61     11.83 o 
  -4   4  15       55.22       54.36      7.54 o 
  -3   4  15       53.82       52.75      7.17 o 
  -2   4  15       23.25       20.72      6.24 o 
  -1   4  15      322.65      311.46      7.20 o 
   0   4  15      373.65      360.70      7.46 o 
   1   4  15       98.65      112.62      5.06 o 
   2   4  15      378.99      380.78      7.82 o 
   3   4  15      395.77      347.18     11.13 o 
   4   4  15        1.52        1.04      5.73 o 
   5   4  15       11.50        6.39      5.96 o 
  -4   5  15        1.17        8.74      6.69 o 
  -3   5  15      571.53      588.94     14.32 o 
  -2   5  15      176.03      195.55      9.57 o 
  -1   5  15       95.30      114.80      5.23 o 
   0   5  15       70.27       72.74      4.69 o 
   1   5  15      503.15      497.95      8.53 o 
   2   5  15       71.63       79.29      4.61 o 
   3   5  15      398.39      386.66     11.39 o 
   4   5  15       31.93       41.06      7.05 o 
   5   5  15       30.70       26.97      7.01 o 
  -3   6  15       25.79       35.46      7.54 o 
  -2   6  15      247.60      300.95     11.04 o 
  -1   6  15      219.06      211.75      9.00 o 
   0   6  15      127.36      122.95      4.75 o 
   1   6  15      432.25      467.68      7.15 o 
   2   6  15       25.70       23.97      5.63 o 
   3   6  15       30.57       37.67      6.01 o 
   4   6  15      394.07      410.03     12.28 o 
  -2   7  15       90.47       88.72      8.79 o 
  -1   7  15      119.05      125.25      6.21 o 
   0   7  15       20.95       16.05      4.73 o 
   1   7  15      157.88      169.22     10.75 o 
   2   7  15      747.13      822.44     12.10 o 
   3   7  15       11.33       16.84      7.01 o 
  -1   8  15       94.35       83.67      8.01 o 
   0   8  15      170.67      185.66      6.94 o 
   1   8  15        4.93        8.58      4.86 o 
   2   8  15      112.66      106.40      8.47 o 
  -1  -4  16        0.53       -0.03      4.22 o 
   0  -4  16       70.00       97.30      8.09 o 
   2  -4  16      489.58      501.26     13.29 o 
   3  -4  16        2.03        9.35      6.37 o 
  -2  -3  16       19.52       14.88      7.11 o 
  -1  -3  16      100.59      110.66      8.27 o 
   0  -3  16       75.80       72.57      7.24 o 
   2  -3  16       88.51       88.85      7.66 o 
   3  -3  16       13.74       11.45      5.92 o 
  -3  -2  16      407.47      437.24     13.47 o 
  -2  -2  16       89.69       99.16      8.44 o 
  -1  -2  16      171.42      189.64      9.22 o 
   0  -2  16        3.52        5.64      3.71 o 
   1  -2  16       17.73        7.67      5.20 o 
   2  -2  16       28.49       25.06      4.07 o 
   3  -2  16      106.03      103.39      5.42 o 
   4  -2  16        7.28       10.80      6.25 o 
  -3  -1  16       24.12       34.23      7.16 o 
  -2  -1  16       93.35       92.92      8.06 o 
  -1  -1  16       18.70       12.09      4.09 o 
   0  -1  16      247.14      249.12      6.49 o 
   1  -1  16       30.13       21.20      3.71 o 
   2  -1  16        5.75        6.20      3.69 o 
   3  -1  16      340.90      354.18      7.84 o 
   4  -1  16      171.01      164.66      6.28 o 
   5  -1  16        2.19        4.23      6.03 o 
  -4   0  16      144.15      141.74      8.87 o 
  -3   0  16       77.52       64.14      7.33 o 
  -2   0  16       15.69       13.57      6.41 o 
  -1   0  16      147.35      128.60      5.65 o 
   0   0  16       60.95       58.98      4.58 o 
   1   0  16      467.12      474.08     12.07 o 
   2   0  16      423.76      411.05     11.68 o 
   3   0  16       21.14       19.11      4.22 o 
   4   0  16       62.34       56.09      5.12 o 
   5   0  16       58.76       51.42      5.23 o 
  -4   1  16       16.60       11.92      6.90 o 
  -3   1  16       19.45       20.40      7.03 o 
  -2   1  16        0.96       -4.81      6.26 o 
  -1   1  16      382.63      394.55      7.96 o 
   0   1  16      109.47      100.49      4.98 o 
   1   1  16      207.99      205.71      8.31 o 
   2   1  16      229.82      232.47      9.37 o 
   3   1  16      122.24      126.32      8.30 o 
   4   1  16      200.64      200.85      9.53 o 
   5   1  16       68.03       59.74      7.42 o 
  -4   2  16      288.64      280.43     11.03 o 
  -3   2  16       95.08       98.62      8.57 o 
  -2   2  16       74.67       75.97      7.05 o 
  -1   2  16       77.34       75.42      4.95 o 
   0   2  16      425.18      441.67      8.09 o 
   1   2  16      346.65      342.45      7.23 o 
   2   2  16      428.74      371.62     11.31 o 
   3   2  16      151.43      135.96      8.16 o 
   4   2  16       14.67        7.60      6.04 o 
   5   2  16      254.89      256.41     10.79 o 
  -4   3  16        4.64       10.06      6.17 o 
  -3   3  16      258.96      243.07     10.27 o 
  -2   3  16      507.07      504.17     12.81 o 
  -1   3  16       64.10       65.47      4.93 o 
   0   3  16      305.02      285.93      7.93 o 
   1   3  16       28.59       32.84      3.98 o 
   2   3  16      219.89      231.17      9.54 o 
   3   3  16      550.69      520.26     13.47 o 
   4   3  16        1.20       -0.32      6.56 o 
   5   3  16       36.17       43.85      7.77 o 
  -4   4  16       85.34       84.93      8.70 o 
  -3   4  16      142.31      139.61      8.96 o 
  -2   4  16      224.59      245.57     10.34 o 
  -1   4  16        1.04       -0.18      4.21 o 
   0   4  16      551.79      563.67      9.37 o 
   1   4  16      516.16      482.06      8.54 o 
   2   4  16      102.33       97.33      7.74 o 
   3   4  16        1.77        0.27      5.62 o 
   4   4  16        0.92        2.06      6.10 o 
   5   4  16       25.33       16.39      6.34 o 
  -3   5  16       50.81       62.99      7.40 o 
  -2   5  16      474.63      497.71     13.71 o 
  -1   5  16      131.03      105.49      5.51 o 
   0   5  16       54.28       61.28      5.00 o 
   1   5  16       42.80       50.25      4.46 o 
   2   5  16       12.31        9.19      6.20 o 
   3   5  16      151.09      147.22      8.48 o 
   4   5  16      235.43      235.94     10.19 o 
  -2   6  16        8.47        7.60      6.58 o 
  -1   6  16      114.79      133.33      4.97 o 
   0   6  16       20.98       25.88      4.91 o 
   1   6  16      333.15      352.24     10.29 o 
   2   6  16      127.59      126.49      5.62 o 
   3   6  16      115.13      105.40      7.82 o 
   4   6  16       18.18       21.23      5.98 o 
  -1   7  16       23.31       25.00      5.01 o 
   0   7  16       16.50       14.14      4.54 o 
   1   7  16      141.38      131.05      6.34 o 
   2   7  16      174.01      187.24      6.98 o 
  -1  -3  17        4.04        1.35      6.25 o 
   2  -3  17       84.32       93.96      7.46 o 
   3  -3  17      163.67      185.20      9.89 o 
  -2  -2  17        0.57        6.48      6.70 o 
  -1  -2  17       23.76       25.37      6.74 o 
   0  -2  17       71.96       77.34      7.20 o 
   2  -2  17        3.01        1.04      5.77 o 
   3  -2  17        3.68       -1.61      6.11 o 
  -3  -1  17      122.79      122.54      9.07 o 
  -2  -1  17       35.31       42.90      6.89 o 
  -1  -1  17      140.80      153.68      8.70 o 
   0  -1  17        6.16       11.56      3.92 o 
   1  -1  17      141.69      133.60      8.08 o 
   2  -1  17      365.64      364.43     16.87 o 
   3  -1  17       73.50       79.67      8.22 o 
   4  -1  17       10.85       10.44      4.47 o 
  -3   0  17        3.07        4.75      6.78 o 
  -2   0  17        3.90        3.61      6.25 o 
  -1   0  17      229.01      249.20      8.10 o 
   0   0  17      237.54      249.31      6.96 o 
   1   0  17      128.20      117.34      7.97 o 
   2   0  17      156.66      168.67      8.66 o 
   3   0  17      184.43      188.27      9.40 o 
   4   0  17       71.44       70.08      7.27 o 
  -3   1  17      116.38      117.69      9.00 o 
  -2   1  17       20.32       22.52      6.68 o 
  -1   1  17      108.81      112.85      5.72 o 
   0   1  17      593.66      640.53      9.79 o 
   1   1  17      316.91      325.09     10.87 o 
   2   1  17      144.75      129.66      8.56 o 
   3   1  17        4.78        7.58      5.90 o 
   4   1  17      116.20      119.39      8.36 o 
  -3   2  17      305.90      297.33     11.26 o 
  -2   2  17      410.12      426.96     12.84 o 
  -1   2  17      157.58      162.66      8.44 o 
   0   2  17       36.02       28.30      4.16 o 
   1   2  17      101.79      108.46      8.47 o 
   2   2  17      126.23      133.42      8.22 o 
   3   2  17        9.64        5.21      6.49 o 
   4   2  17      174.22      149.72      9.53 o 
  -3   3  17      253.43      265.12     11.16 o 
  -2   3  17       12.25       15.55      5.94 o 
  -1   3  17      103.97      108.30      5.79 o 
   0   3  17       83.32       92.25      6.16 o 
   1   3  17      267.53      247.68      6.76 o 
   2   3  17      238.20      256.63     10.17 o 
   3   3  17       11.34       10.87      6.17 o 
   4   3  17       10.76       11.11      6.29 o 
  -3   4  17       21.37       21.12      6.71 o 
  -2   4  17       47.56       42.59      6.82 o 
  -1   4  17      165.23      143.87      6.35 o 
   0   4  17      269.14      286.73      7.46 o 
   1   4  17       18.40       23.21      4.37 o 
   2   4  17      195.97      212.61      9.72 o 
   3   4  17      155.82      134.65      8.68 o 
   4   4  17       68.00       64.65      7.81 o 
  -2   5  17      106.73       97.64      8.52 o 
  -1   5  17       40.69       53.30      4.89 o 
   0   5  17      365.42      370.57     11.26 o 
   1   5  17      175.77      166.11      6.23 o 
   2   5  17      121.83      138.65      8.52 o 
   3   5  17        1.22       -2.12      5.70 o 
  -1   6  17       84.17       74.41      5.57 o 
   0   6  17        1.11        1.99      3.52 o 
   1   6  17       65.26       64.16      5.16 o 
   2   6  17      167.32      166.41      8.77 o 
   3   6  17       78.28       62.46      7.03 o 
   0   7  17      154.39      168.86      9.73 o 
   1   7  17        1.26        0.88      6.43 o 
  -1  -2  18      223.03      228.35     10.20 o 
   2  -2  18      163.97      164.57      8.84 o 
  -2  -1  18       31.42       31.15      7.44 o 
  -1  -1  18        1.88        5.79      5.80 o 
   0  -1  18      138.49      136.48      7.04 o 
   1  -1  18      118.85      125.25      8.29 o 
   2  -1  18       26.72       26.32      4.32 o 
   3  -1  18      491.91      510.08      9.72 o 
  -2   0  18        6.59        2.93      6.44 o 
  -1   0  18      160.89      175.73      6.56 o 
   0   0  18      345.55      354.52      8.06 o 
   1   0  18      510.56      508.56     13.22 o 
   2   0  18       28.08       32.26      6.21 o 
   3   0  18      101.12      104.58      8.08 o 
  -2   1  18      332.32      341.37     11.70 o 
  -1   1  18       42.42       39.25      4.78 o 
   0   1  18        2.19        2.11      4.05 o 
   1   1  18      494.08      524.20     13.75 o 
   2   1  18      306.71      331.78     11.77 o 
   3   1  18        1.34        5.51      6.84 o 
  -2   2  18      103.30      105.22      8.59 o 
  -1   2  18      507.35      543.25     15.30 o 
   0   2  18      267.86      266.34     10.94 o 
   1   2  18       24.28       21.41      6.53 o 
   2   2  18        3.02        4.68      5.72 o 
   3   2  18        9.66        4.18      5.93 o 
  -2   3  18       33.12       25.04      6.67 o 
  -1   3  18      154.11      161.91      6.41 o 
   0   3  18       27.22       32.78      4.59 o 
   1   3  18       26.78       30.65      6.84 o 
   2   3  18       93.00       87.28      7.62 o 
   3   3  18      145.72      143.06      9.31 o 
  -2   4  18       27.63       28.04      6.82 o 
  -1   4  18       19.06       19.70      4.76 o 
   0   4  18       71.15       64.66      5.23 o 
   1   4  18      201.41      187.28      6.53 o 
   2   4  18       35.12       32.39      6.60 o 
   3   4  18       82.57       87.15      8.30 o 
  -1   5  18       35.82       32.17      5.01 o 
   0   5  18       42.78       38.28      5.05 o 
   1   5  18      521.31      590.20     10.21 o 
   2   5  18      248.40      270.17     11.02 o 
   0   6  18      204.70      203.75      5.79 o 
   1   6  18        1.53        3.92      3.58 o 
  -1  -1  19      175.13      169.66      9.43 o 
   0  -1  19      283.99      299.80     11.31 o 
   1  -1  19       12.35        8.65      5.69 o 
   2  -1  19       20.21       20.55      6.45 o 
  -1   0  19       15.15       13.83      6.33 o 
   0   0  19        5.00        5.20      6.24 o 
   1   0  19      117.61      106.82      8.63 o 
   2   0  19      109.16       99.25      7.82 o 
  -1   1  19      106.06      101.15      6.69 o 
   0   1  19      131.40      132.58      5.90 o 
   1   1  19       63.43       68.63      7.49 o 
   2   1  19        5.08       11.05      6.78 o 
  -1   2  19      160.24      169.95      8.85 o 
   0   2  19      111.50      121.92      9.05 o 
   1   2  19        9.48       12.44      6.72 o 
   2   2  19      188.46      193.39      9.87 o 
  -1   3  19        1.32        3.48      4.72 o 
   0   3  19      490.80      522.94      9.92 o 
   1   3  19       84.36       90.48      8.21 o 
   2   3  19       33.63       25.98      6.70 o 
  -1   4  19       34.16       30.84      6.95 o 
   0   4  19       46.62       38.63      4.82 o 
   1   4  19      209.92      240.66     10.60 o 
   0   5  19       31.67       19.41      6.49 o 
   0   2  20      326.31      328.19     11.67 o 
   0   3  20       90.24       98.31      7.98 o 
                                                 
